# Supplementary material for: Behavioral and Metabolome Differences between C57BL/6 and DBA/2 Mouse Strains: Implications for Their Use as Models for Depression- and Anxiety-Like Phenotypes
Source: Metabolites. 2021 Feb 23;11(2):128. doi: 10.3390/metabo11020128 (PMC7926853; doi:10.3390/metabo11020128)
Supplement: Supplementary file 1 [file metabolites-11-00128-s001.zip › Table S1.xlsx]

## Sheet: hippocampus_metabolites
Metabolite	B6	B6	B6	B6	B6	B6	B6	B6	B6	B6	B6	B6	B6	B6	B6	DBA	DBA	DBA	DBA	DBA	DBA	DBA	DBA	DBA	DBA	DBA	DBA	DBA	DBA	DBA
1,3-diphopshateglycerate	66811.8	34828.7	56955.9	43133.2	52901	57425.4	18017.8	33859.3	24296.9	23860.1	NA	24562.2	20468.7	33976.5	30611.3	79629	NA	23910.9	21777.7	12422.8	11665.1	33627.8	4415.79	20081	36321.5	8612.26	16412.5	6100.29	18510.4	23809.3
1-methyladenosine	5764.36	NA	NA	NA	NA	NA	NA	NA	NA	NA	NA	NA	NA	NA	NA	NA	NA	NA	NA	NA	NA	NA	NA	NA	NA	4991.9	NA	NA	NA	NA
1-methyl-histidine	462356	660090	521042	642531	733852	308407	480085	394312	304832	779790	981560	861114	314763	233709	561557	584228	535334	825930	823221	394636	432686	451410	NA	26555.5	12069.7	8355.98	453825	2861.9	NA	7088.99
2,3-dihydroxybenzoic acid	25031.2	91396.8	13660.6	25103.4	NA	55768.9	22224.9	NA	25091.9	5964.11	27319.1	31595.2	5110.43	43110	32107	30083.4	16822	7205.96	28365.1	10836.8	39260.3	54021.6	NA	21712.4	391965	840737	NA	NA	638782	258377
2,3-diphosphoglyceric acid	40992.4	12090.8	15577.1	14720.1	9120.09	13509.5	8615.8	4853.46	8443.75	13002.1	22698.7	15829.6	8777.08	NA	14443.9	11438.5	15120.7	7862.85	9225.17	5036.59	7275.27	7059.85	3071.92	17824.3	10225.4	29123	2676.03	3208	15214.4	3509.53
2-aminooctanoic acid	1.49906e+07	1.50392e+07	1.52071e+07	7.18809e+06	7.83892e+06	8.18351e+06	1.5744e+07	1.64138e+07	1.0855e+07	1.24475e+07	1.49644e+07	1.72494e+07	4.94109e+06	4.86705e+06	5.57027e+06	7.88048e+06	9.82634e+06	7.38321e+06	1.82437e+07	1.80992e+07	1.08941e+07	6.14829e+06	NA	1.71657e+06	NA	NA	9.13458e+06	NA	NA	NA
2-dehydro-D-gluconate	17681	NA	8008.87	6283.36	14681.8	6293.69	12192.7	6288.79	10085.6	5274.72	15052.2	13112.6	8388.37	5772.58	5934.18	22548	8436.66	20199.5	12063.7	17822.4	3660.84	4717.23	NA	5241.38	2099.17	6814.74	14673.2	NA	2098.32	13113
2-deoxyglucose-6-phosphate	6.41636e+06	6.75287e+06	5.54279e+06	6.115e+06	5.82146e+06	3.62177e+06	3.99409e+06	3.53154e+06	4.20387e+06	5.35392e+06	6.78045e+06	7.57779e+06	2.35047e+06	2.34791e+06	5.52508e+06	7.79451e+06	5.47124e+06	5.92914e+06	4.14364e+06	3.11093e+06	3.86429e+06	4.39612e+06	9309.51	504474	NA	4395.21	4.84418e+06	NA	12845.8	NA
2-hydroxy-2-methylbutanedioic acid	845205	901885	1.27934e+06	973006	877081	781042	798472	608940	684637	780151	884343	956439	771210	595469	880155	260561	221110	246645	318417	218524	338723	268628	37012	331997	32938.3	46012.9	749060	40044.8	5335.25	25379.4
2-hydroxygluterate	3.53586e+06	3.38882e+06	3.02524e+06	3.31956e+06	2.83315e+06	2.10637e+06	2.36456e+06	2.35393e+06	2.03392e+06	2.73715e+06	3.14275e+06	3.96044e+06	1.62726e+06	1.43431e+06	2.8705e+06	2.87854e+06	2.49812e+06	2.41856e+06	2.07619e+06	1.9333e+06	1.52325e+06	2.2736e+06	13526	466478	20188.9	56390.1	2.1969e+06	36802.5	25160.7	36605.7
2-isopropylmalic acid	7.68447e+07	7.77794e+07	8.17554e+07	8.03781e+07	6.94486e+07	7.43869e+07	7.14413e+07	6.62215e+07	7.44513e+07	7.04654e+07	7.49338e+07	7.89703e+07	6.15183e+07	5.8693e+07	7.38618e+07	7.40614e+07	7.36912e+07	7.65819e+07	7.27035e+07	7.37988e+07	7.21802e+07	7.32019e+07	85472.4	3.77856e+07	NA	38705.3	7.49737e+07	43180.2	82788.6	100278
2-ketohaxanoic acid	277266	236921	298843	277732	236107	258059	187800	191767	211217	218100	273520	301067	126969	161189	208652	184439	143241	156044	103385	110372	82480	153438	23339	48059.4	38109.8	12246.3	129597	38082.9	104367	150109
2-keto-isovalerate	8.57292e+06	8.05892e+06	8.43334e+06	9.07614e+06	6.50783e+06	7.64947e+06	6.83375e+06	6.61746e+06	6.45143e+06	1.09473e+07	8.04226e+06	1.02765e+07	6.2379e+06	4.8152e+06	7.74965e+06	8.30665e+06	6.29461e+06	7.54763e+06	7.91146e+06	6.60069e+06	7.70681e+06	7.61882e+06	30805.5	3.69568e+06	117151	30138.5	9.2202e+06	46312.4	115040	79176.5
2-oxo-4-methylthiobutanoate	110431	62974.3	NA	99152.3	58542.5	56222.5	NA	16280	42626.9	138583	NA	167057	53643.4	77546.4	38505.1	151623	131862	NA	40721.2	67695.1	4248.74	59733.5	42458.2	34013.5	578098	226193	103291	202633	125176	322412
2-oxobutanoate	24211.2	352654	295827	341423	189840	250245	194274	169649	244281	189163	236903	297262	23817.3	221770	207659	232365	83185.3	130476	179669	191504	181787	399826	96702.3	337121	111951	55685.3	341237	46337.4	48263.2	120082
3-hydroxy-3-methylglutaryl-CoA	NA	NA	NA	NA	NA	NA	NA	NA	3146.17	NA	NA	NA	NA	NA	NA	NA	NA	NA	2622.57	NA	NA	NA	NA	NA	NA	NA	NA	NA	5243.35	5245.04
3-hydroxybutyryl-CoA	NA	NA	NA	NA	5243.36	NA	NA	NA	NA	NA	NA	NA	NA	NA	NA	NA	NA	NA	NA	NA	NA	NA	NA	NA	NA	NA	NA	NA	NA	NA
3-methylphenylacetic acid	53118.4	13834.4	13696.8	17986.4	17628	15532.6	20170.8	23128.5	14384.6	14958.3	21595.1	28603.6	24055.4	14138.2	26298	8573.76	15648.6	9201.07	13865.5	9568.57	8307.57	17204	19882.4	12324.2	26585.3	35781.2	8588.67	12811.4	40546.8	94590.9
3-phosphoglycerate	350254	240544	303949	232178	120147	211211	157919	139184	98436.7	106194	137535	171706	27026.6	10875.9	55627.9	229066	91565.6	51590.3	150488	22286.9	25052.5	38303.4	24232.9	30215.1	28672.4	47517.8	44032.8	16521.4	139749	120091
3-phospho-serine	9435.01	5245.97	8916.91	1602.81	3652.21	9379.95	6294.23	5150.31	3162.87	8401.04	6311.95	14684.1	3144.1	3147.74	3123.89	3644.91	5738.63	4732.69	16323.1	14156.9	5257.99	5691.82	NA	NA	NA	NA	8394.46	NA	NA	NA
3-S-methylthiopropionate	4195.29	NA	NA	NA	NA	NA	5660.5	5232.85	6247.1	6720.95	NA	7931.55	NA	5859.61	NA	4512.8	4721.31	9053.8	4433.19	6257.6	NA	NA	11183.4	14625.9	12546.4	NA	NA	5103.42	13339.2	4182.4
4-aminobutyrate	1.60261e+07	1.6684e+07	1.60406e+07	1.22885e+07	1.62275e+07	9.5379e+06	1.08301e+07	1.04637e+07	9.26284e+06	1.49013e+07	1.89557e+07	2.02241e+07	7.28218e+06	7.54126e+06	9.91969e+06	2.26852e+07	1.93908e+07	2.11452e+07	1.87857e+07	1.3396e+07	1.32175e+07	1.58924e+07	15288.4	1.97511e+06	4248.42	12640.3	1.45659e+07	5334.39	8105.75	7422.16
4-phosphopantothenate	6793.83	7746.6	4165.46	5523.22	10520.6	12587.1	3146	NA	NA	NA	9441.17	13634.8	8914.44	NA	NA	11009.5	NA	NA	5771.66	5707.06	13636	5250.14	6265.65	NA	NA	4711.62	11727.6	NA	9054.47	5244.08
4-pyridoxic acid	NA	52094.9	NA	26922.4	NA	69378.6	136224	58452	56537.7	16271.6	NA	NA	29630.1	NA	25365.7	44727.4	16059.3	12412.4	NA	29026.7	46168	94661.4	149405	35063.6	220839	60920.1	52208.4	120105	183346	254672
5-methoxytryptophan	13550.5	9052.44	NA	NA	NA	NA	NA	NA	NA	4363.25	NA	NA	6243.32	NA	NA	7035.37	9404.55	NA	NA	7460.15	NA	NA	15167.9	3043.91	9394.72	10129.4	NA	6687.22	5140.32	NA
5-methyl-THF	18873.2	17825.4	10648.5	22583.9	11137.7	4182.2	3916.79	6958.25	8371.04	19765.2	11118.8	12098.3	4643.97	4760.54	12611.8	22813.4	15192	21765.6	20318.8	17622	13742.7	13891.6	NA	NA	NA	NA	8302.04	NA	NA	NA
5-phosphoribosyl-1-pyrophosphate	46667.8	56058	49816	29349.6	48784.2	19432.9	28353.5	24121.6	28313	74429.8	21500.3	42427.3	8893.09	12061.4	23595.4	57587.6	31988.7	51891.3	47614.5	35105	43496.5	27259.2	2976.2	NA	12561.6	14185.8	39854.1	5518.72	6119.61	6657.21
6-phospho-D-gluconate	76935.9	88778.8	99640.8	90199	19351.7	78758.6	13660.5	24138.8	30936.7	29268.5	68687.3	60193.1	17830.6	20461.1	19913.6	59523.4	16931.2	18320.6	65035.3	33577.7	58429.8	19147.8	NA	4148.47	4719.6	NA	22542.8	NA	NA	NA
7,8-dihydrofolate	NA	NA	NA	NA	NA	NA	NA	NA	NA	NA	NA	NA	NA	NA	NA	NA	NA	NA	NA	NA	NA	NA	NA	NA	NA	NA	NA	NA	NA	NA
7-methylguanosine	33761.9	33471.7	24045.6	31821.8	34113.7	8388.69	24122.2	19402.5	8913.79	26808	27738.1	29888.1	20478.6	16779.7	37232	65030.5	32004.8	53489.1	22811	42478	24180.7	39325.4	NA	NA	NA	NA	25295.2	2096.18	NA	NA
acadesine	4121.78	NA	5236.85	5770.72	NA	4717.21	4719.52	NA	NA	NA	9497.66	3633.97	NA	NA	6288.43	15192.9	6299.64	5762.11	NA	5243.13	4210.95	NA	NA	NA	NA	NA	3691.94	NA	NA	NA
acetoacetate	87252.3	286273	40598	251426	63841	49614.4	154054	229590	234111	191202	34935.4	156753	47640.4	301332	248885	66100.3	41314.9	284248	232506	63668.7	19453.7	235255	14718.7	195815	21029.8	NA	307155	26907.1	135243	226088
acetoacetyl-CoA	4202.56	NA	NA	3670.2	3147.99	NA	2621	NA	NA	NA	7865.71	4191.99	NA	NA	NA	NA	7340.44	7866.02	3670.17	NA	NA	4191.57	NA	NA	NA	NA	NA	NA	NA	NA
acetylcarnitine DL	5.25091e+07	4.32855e+07	4.44861e+07	4.99439e+07	4.42335e+07	4.57364e+07	4.6676e+07	4.94374e+07	4.47968e+07	4.85725e+07	4.75607e+07	4.72647e+07	4.56111e+07	4.80925e+07	4.4836e+07	4.71156e+07	4.60252e+07	4.93781e+07	4.78679e+07	3.89963e+07	5.37345e+07	5.07168e+07	NA	2.44579e+07	NA	4739.19	5.0996e+07	NA	NA	NA
acetyl-CoA	179694	176928	129385	150676	140088	85111.1	31138.5	90356.6	58230.3	287563	242301	198782	81173.4	49711.8	147896	373313	308435	263280	334805	202672	270917	202176	NA	6292.48	NA	NA	161717	NA	NA	NA
Acetyllysine	1.60623e+07	1.70851e+07	1.23386e+07	1.33134e+07	1.44026e+07	3.25338e+06	6.63491e+06	7.34681e+06	5.49069e+06	1.00162e+07	1.67608e+07	1.3989e+07	4.27076e+06	4.27293e+06	6.43624e+06	2.14637e+07	1.99602e+07	6.98703e+06	9.34521e+06	1.29896e+07	9.86068e+06	9.71305e+06	4638.37	569459	NA	155287	8.81458e+06	39432.9	NA	NA
acetylphosphate	589655	652758	586662	604678	608434	441764	502048	385760	337810	734093	761082	790507	151831	350233	539633	849955	677610	745057	605032	619069	811186	501140	24104.3	56638.4	3922.37	15581.8	544885	14616	5972.28	10168.8
aconitate	515397	388895	564004	457096	360762	441359	421209	521437	443488	798398	595077	438986	410918	349987	499779	335635	291849	362246	484992	385356	429263	378237	16650.3	392918	6560.45	33552.6	685713	19825.9	23871.8	182053
adenine	4.6533e+06	4.20756e+06	3.98717e+06	3.90331e+06	3.79642e+06	2.06445e+06	2.3692e+06	2.3633e+06	1.87182e+06	4.81474e+06	4.46437e+06	5.28288e+06	1.29128e+06	1.10451e+06	3.11399e+06	6.40599e+06	4.60365e+06	4.82556e+06	5.46027e+06	2.70913e+06	2.95895e+06	3.282e+06	586454	227237	755690	399210	2.62444e+06	402459	798619	906481
adenosine	357086	136219	104995	118900	334096	40695.3	147505	185109	147674	270501	375345	156222	89551.4	96802.4	170011	175061	237072	306042	210855	436825	311921	226656	23375.7	37742.7	103886	31266.6	175887	34427.3	110828	83703.9
adenosine 5-phosphosulfate	77608.9	59201.4	75434.4	69231.4	79629.3	59967.2	68193.4	66103.1	60305.1	101217	66143.5	111690	63973.6	34149.9	83974.2	103827	73415.4	44049.1	74464.5	47732.2	69218.4	75533.2	NA	14162.5	8226.96	5098.08	76128.6	NA	NA	7060.58
ADP-D-glucose	4195.41	8916.37	9962.78	13109.2	NA	16781.6	6816.64	NA	NA	NA	6294.28	17304.5	NA	NA	9959.28	4720.03	NA	NA	NA	5767.24	NA	NA	NA	4720.62	NA	NA	5772.68	NA	NA	NA
ADP	1.14348e+07	9.11834e+06	1.05494e+07	1.2093e+07	1.01012e+07	8.56388e+06	9.17268e+06	8.78561e+06	9.14116e+06	12422541	1.04017e+07	1.39295e+07	6.81498e+06	5.88278e+06	1.13196e+07	1.16675e+07	7.9496e+06	7.27664e+06	1.10526e+07	7.54827e+06	9.94704e+06	9.02379e+06	4250.1	2.40547e+06	NA	NA	1.08958e+07	NA	NA	NA
a-ketoglutarate	6.38375e+06	6.4318e+06	4.92182e+06	5.69847e+06	4.81132e+06	4.07299e+06	4.04398e+06	3.77252e+06	3.58401e+06	5.91139e+06	6.79685e+06	6.73814e+06	2.77691e+06	2.59366e+06	4.80503e+06	8.65477e+06	6.0454e+06	5.23655e+06	5.29327e+06	4.52279e+06	4.05909e+06	4.50019e+06	115436	892804	204101	72665.5	4.62493e+06	NA	40354.2	140495
alanine	2.10391e+07	2.30561e+07	2.01694e+07	2.10872e+07	2.09661e+07	1.59274e+07	1.61563e+07	1.83251e+07	1.57359e+07	2.46919e+07	2.49896e+07	25751916	1.20195e+07	1.24007e+07	2.15803e+07	2.66431e+07	2.66407e+07	2.74807e+07	2.33055e+07	1.93725e+07	2.05508e+07	2.08759e+07	63347.7	4.86807e+06	45702.1	35141.9	1.85668e+07	13076.9	33503.1	NA
allantoate	104533	114114	109607	117962	66558.5	93395.4	63397.5	52039.2	85969.7	51932.2	100766	106622	62926.1	33459.5	77965	127145	86271	79464.1	78277	77507.8	93053.6	66919.1	6861.66	30415.9	15236.8	6641.91	102472	6094.61	16676.9	20747.9
allantoin	232021	238902	237305	228813	223460	155897	124484	152397	117398	187101	243485	360086	123493	93353.3	199387	307059	135872	199937	190993	162431	151947	150761	11742.2	41665.2	28567.4	17302.7	165657	13447.2	21200.9	27187.8
aminoadipic acid	329338	400527	355619	301374	296422	245227	210532	265286	273198	218289	325118	385412	255813	200874	342580	224181	124003	238982	184466	180431	203786	219843	80711.5	118978	23074.3	66053.2	242896	80136.5	74655.8	119763
aminoimidazole carboxamide ribonucleotide	20452.2	16283.8	20412.5	15202.2	7347.13	10605.2	8387.96	15731.5	13107.3	6839.2	13614.9	19915.2	8389.94	7340.17	12062	21500.2	24120	26315.9	12056.8	19431.5	14528.3	19840.2	NA	4721.01	NA	NA	16778	NA	NA	NA
AMP	4.75243e+07	4.3063e+07	3.67563e+07	3.93033e+07	3.60228e+07	3.12967e+07	3.27753e+07	2.97324e+07	2.94137e+07	4.67283e+07	3.83449e+07	3.74809e+07	2.62829e+07	3.03112e+07	3.04908e+07	3.82588e+07	3.62234e+07	4.91136e+07	4.28702e+07	3.70839e+07	3.52843e+07	3.65573e+07	NA	1.06406e+07	NA	NA	3.74541e+07	NA	NA	NA
anthranilate	1.62294e+06	1.08332e+06	2.43986e+06	381400	375682	162711	1.00787e+06	639715	645620	399166	427388	422927	539324	99727.6	476616	681955	227512	369221	605326	398744	464876	503754	39485.9	50883.3	47138.6	137568	337915	38881.6	20583.1	88780.7
arginine	4.742e+06	5.53574e+06	4.98867e+06	4.289e+06	5.88086e+06	3.41376e+06	3.04857e+06	2.44462e+06	3.77859e+06	6.21891e+06	7.12886e+06	6.57199e+06	2.36909e+06	1.49988e+06	3.75705e+06	1.37599e+07	9.14414e+06	9.5683e+06	7.2974e+06	5.77407e+06	5.90711e+06	5.47177e+06	NA	566712	10246	NA	5.81338e+06	NA	NA	NA
ascorbic acid	5.78211e+07	5.76476e+07	5.7339e+07	5.96877e+07	5.35972e+07	5.14357e+07	4.60828e+07	4.21816e+07	4.41737e+07	5.42147e+07	5.85571e+07	6.38365e+07	3.36957e+07	3.21224e+07	4.97006e+07	6.19556e+07	5.20278e+07	5.47535e+07	5.31669e+07	5.38954e+07	5.08704e+07	5.45777e+07	188037	1.60247e+07	NA	408803	5.33278e+07	NA	278920	379917
asparagine	689497	871720	906915	608028	554158	575200	758102	579063	463515	1.06885e+06	1.34532e+06	1.16831e+06	506923	402180	817534	1.96014e+06	1.31414e+06	1.41984e+06	1.14674e+06	810856	851828	762548	NA	78420.8	NA	NA	880801	NA	NA	NA
aspartate	9.25321e+06	7.73768e+06	7.22991e+06	6.13491e+06	7.48917e+06	4.30147e+06	5.28886e+06	4.41476e+06	4.90322e+06	7.36712e+06	6.84633e+06	1.02262e+07	4.49279e+06	3.82077e+06	7.19051e+06	11753800	1.08928e+07	9.46254e+06	7.83333e+06	6.71426e+06	6.69968e+06	6.64817e+06	35695.2	1.25471e+06	NA	19973	5.52787e+06	103479	6536.9	NA
ATP	4.08702e+06	3.79582e+06	3.91573e+06	6.12478e+06	5.28984e+06	4.52291e+06	6.77996e+06	6.76441e+06	3.6434e+06	1.4095e+07	5.25408e+06	7.84548e+06	6.79859e+06	4.27805e+06	8.08407e+06	7.4221e+06	5.34303e+06	3.26697e+06	7.49314e+06	3.26196e+06	9.53658e+06	4.41064e+06	NA	1.6731e+06	NA	NA	8.59641e+06	2622.37	NA	NA
atrolactic acid	80227.5	32042.6	67499	56770.7	40104.4	50946.3	16516.5	7307.79	9354.66	24122	44971	70881.5	25957.2	27013.4	11265.4	29434.6	11111.8	9026.77	20760.6	18591.8	39120.6	13775.1	56922.5	8567.6	9229.68	54893.7	18940	38922.3	54559.9	23202.9
betaine	1.07496e+07	1.289e+07	1.14266e+07	1.29858e+07	9.28416e+06	1.18998e+07	1.0862e+07	1.1048e+07	1.36472e+07	1.3105e+07	9.68238e+06	1.18857e+07	1.32819e+07	1.43321e+07	1.28407e+07	1.32809e+07	8.14129e+06	7.53229e+06	1.03313e+07	9.84569e+06	9.3681e+06	1.34768e+07	5618.28	1.18448e+07	7276.13	17118	1.15837e+07	8815.54	36807.4	6048.93
betaine aldehyde	124964	135054	113661	100835	117147	136893	105079	128547	120405	102515	152765	139948	132626	116769	164084	167254	120203	157703	116913	96095.4	143452	121855	NA	72131.4	40277.1	60598.5	102140	37304.7	48628.5	NA
biotin	25606.4	26861.1	24608.2	19660.8	19252.7	32157.8	11586.8	81246.8	26605.9	19711.4	20682.8	25997.9	14077.9	16214	24323.9	25799.9	29040.7	34758.2	24009.6	26352.9	32267.8	22256.3	9737.96	7662.16	9793.82	5660.3	15411.9	NA	NA	8291.97
butyryl-CoA	NA	NA	NA	NA	NA	4193.61	NA	NA	NA	NA	NA	NA	NA	NA	NA	NA	NA	NA	NA	NA	NA	NA	NA	NA	NA	NA	NA	NA	NA	11000.9
carbamoyl phosphate	8.04578e+07	8.17952e+07	7.4956e+07	7.88952e+07	7.68769e+07	5.79048e+07	6.16585e+07	6.041e+07	5.66797e+07	7.91183e+07	8.82996e+07	9.07848e+07	4.6613e+07	4.38122e+07	6.96276e+07	103179746	8.92486e+07	8.99448e+07	8.44135e+07	7.49554e+07	7.8014e+07	8.11947e+07	NA	1.90571e+07	9197.05	NA	8.12035e+07	6442.31	9772.84	19130.2
carnitine	1.65445e+07	1.8725e+07	2.16294e+07	1.91759e+07	1.68809e+07	1.8367e+07	1.78054e+07	1.64011e+07	2.11831e+07	1.5429e+07	1.85746e+07	1.75593e+07	2.01175e+07	2.04226e+07	1.66077e+07	2.13783e+07	2.00828e+07	2.21891e+07	2.04109e+07	1.85319e+07	1.91614e+07	1.96541e+07	4001.92	1.13725e+07	NA	4302.87	1.90151e+07	NA	NA	58747.1
CDP-choline	162556	136392	159937	210284	125858	231787	189312	122706	167799	54532.1	100685	135817	151538	146308	120602	102215	46147.2	67646.5	65022.7	78652.7	90725.2	95506.4	NA	158361	NA	NA	121137	NA	NA	NA
CDP-ethanolamine	321453	344007	335085	331294	272162	264860	251704	206091	235968	252346	237096	287348	173040	123197	205546	312536	162043	189828	171995	166744	194541	248027	NA	62402.3	NA	3668.81	217625	NA	NA	6227.82
CDP	37372.4	38693.7	32341.4	34508.1	41797.1	53890.9	43717.4	47780.6	32640.4	82421.2	17054.9	50353.3	31408.2	17813.2	56630.3	47679.5	39737.6	32374.1	54020.8	21441.4	48659.6	47985.4	4517.05	15764	NA	NA	51484.2	13504.4	3850.99	5045.5
cellobiose	12055.5	7401.22	7873.01	NA	7787.37	NA	6292.74	NA	7348.38	3662.15	NA	4699.29	NA	NA	3669.24	6292.08	7354.18	6440.18	4648.37	NA	NA	NA	NA	6292.73	NA	NA	7863.82	NA	NA	NA
cholesteryl sulfate	386398	386445	317260	301522	303758	88619.3	460971	837393	349674	1.25936e+06	1.41753e+06	446800	254845	280587	595598	964803	1.11733e+06	1.24562e+06	1.18595e+06	930120	774025	931174	1.77003e+07	54538.6	NA	2.74605e+07	718575	1.97071e+07	3.27239e+07	4.05634e+07
cholic acid	5244.42	NA	NA	NA	3662.16	NA	NA	NA	NA	NA	NA	NA	NA	NA	NA	NA	NA	NA	NA	NA	NA	NA	4025.48	NA	NA	4710.3	NA	NA	NA	15839.6
choline	285473	385313	264312	276537	334191	340118	352094	329531	283811	496181	445389	403927	195550	189771	388311	448618	415973	615892	395068	359875	401520	347871	188942	NA	86406	1.39158e+06	368793	134408	1.08331e+07	744154
citraconic acid	1.81151e+06	1.25145e+06	1.20446e+06	1.68091e+06	898201	1.3702e+06	1.0979e+06	1.4754e+06	1.03117e+06	1.00765e+06	941511	1.70426e+06	1.3067e+06	868591	1.35966e+06	1.24079e+06	650131	1.20322e+06	798675	794618	953305	1.13616e+06	32422.2	820854	73671.9	NA	1.08009e+06	143101	2.30384e+06	5.15837e+06
citrate	9.32829e+06	8.46493e+06	1.06562e+07	1.48457e+07	1.90469e+07	2.55708e+07	1.04685e+07	1.22262e+07	8.52149e+06	2.86146e+07	2.06494e+07	1.12291e+07	2.16076e+07	1.65989e+07	1.23797e+07	9.44993e+06	7.29885e+06	8.51715e+06	2.25318e+07	1.81538e+07	2.23679e+07	2.40024e+07	23377.7	1.17134e+07	64009	36300.4	3.08476e+07	46345.5	5441.2	60850.9
citrate-isocitrate	4.84547e+07	1.75001e+07	2.00208e+07	2.13695e+07	1.59194e+07	5.16346e+07	3.71843e+07	2.2685e+07	1.9951e+07	6.43298e+07	1.75988e+07	2.62796e+07	2.53536e+07	2.02736e+07	3.72661e+07	2.03086e+07	1.74046e+07	1.88833e+07	4.92763e+07	2.5525e+07	4.8979e+07	2.73605e+07	NA	1.95726e+07	574912	232277	2.49679e+07	97374.2	84601.8	65026.2
citrulline	225566	334820	223057	276120	321956	178526	166204	218556	184070	254734	368438	393630	171307	117001	314464	529476	471266	471291	591353	309584	314953	335630	7194.23	39572	13290.7	NA	306146	8497.41	NA	8171.72
CMP	1.43858e+06	1.20812e+06	964242	1.2149e+06	1.40602e+06	780224	1.16306e+06	838276	599649	1.56298e+06	1.50635e+06	1.11877e+06	722305	607542	792619	1.79433e+06	960631	1.29544e+06	1.50066e+06	1.31445e+06	1.26785e+06	1.45363e+06	NA	203984	NA	NA	1.2162e+06	NA	NA	NA
coenzyme A	430472	385025	366337	329361	366261	246638	235393	152198	249534	623786	678979	475360	142068	119599	212214	537989	606124	564404	663526	491842	375461	496007	NA	37062.1	NA	NA	392511	NA	NA	NA
creatine	8.80149e+07	7.42275e+07	9.20865e+07	1.01807e+08	1.01547e+08	6.37451e+07	8.64973e+07	8.17353e+07	7.14817e+07	7.4877e+07	1.02763e+08	7.52946e+07	7.37404e+07	7.74986e+07	7.01096e+07	7.07837e+07	9.03235e+07	7.85396e+07	6.79462e+07	8.79602e+07	9.32794e+07	9.66569e+07	23033.6	4.90111e+07	NA	35516.8	9.02004e+07	10593.7	NA	NA
creatinine	5.62743e+06	5.42378e+06	5.36239e+06	5.39212e+06	6.56334e+06	2.89289e+06	3.73158e+06	3.65259e+06	3.07462e+06	6.88999e+06	7.05013e+06	7.03661e+06	2.98936e+06	2.03235e+06	5.57432e+06	9.98222e+06	8.19953e+06	8.40054e+06	7.14959e+06	5.31034e+06	4.82393e+06	5.04136e+06	999443	1.73245e+06	1.00667e+06	4.90653e+06	4.98054e+06	3.65719e+06	449072	1.26268e+06
CTP	69287.8	53154	82333.6	104875	66598.8	57798.5	62401.3	49291.4	48280.9	200864	56301.3	110120	57711.8	48245	68706	66011.7	69218.5	63988.5	97525.4	40376.4	87054.3	59075.6	NA	17287.7	NA	NA	91249.4	NA	NA	5750.36
cyclic bis(3->5) dimeric GMP	NA	NA	NA	NA	NA	NA	NA	NA	NA	NA	NA	NA	NA	NA	NA	NA	NA	NA	NA	NA	NA	NA	NA	NA	NA	NA	NA	NA	NA	NA
cyclic-AMP	140326	104639	144987	137459	92774.3	122897	87578.7	77067.4	81296.5	96608.3	105475	161281	58416.6	60825.3	124815	155374	90732.6	95961.6	78347.6	74978.9	94990.3	94385.9	7536.94	24122.2	8104.13	NA	112952	5737.45	7263.82	6332.85
cystathionine	185660	222266	165821	168815	140507	71658.1	177246	250151	143121	216053	153200	173022	69024.3	97963	206208	55566.5	59928.1	48810.5	65023.8	35071.8	56125.4	36710.2	NA	7340.35	NA	NA	55060.4	NA	NA	NA
cysteine	64300.5	72449.6	61448.6	35379.3	49156.4	35777.9	13634.1	10608.8	15037.6	26536.2	16049.3	18078.6	6862.74	15718.4	13174.9	15978.1	26550.5	6029.6	33175.1	38203.8	31317.9	16641.3	NA	37897	NA	NA	5664.89	NA	NA	NA
cystine	10594.8	11495.3	10114.2	17807	12555.7	9411.91	16777.7	14158.3	10486.6	14112.5	9722.95	16773.6	7337.09	6297.72	15237.7	16778.5	19350.1	15731.4	17784.8	17289.7	7444.61	14157.4	NA	NA	NA	NA	13109	NA	NA	NA
cytidine	3.11993e+06	1.29892e+06	1.25213e+06	1.2097e+06	1.0105e+06	607166	346168	283164	355531	511024	721009	1.2921e+06	147210	302056	661256	969307	888343	600105	915238	738243	526482	868904	NA	51383.7	NA	NA	400359	NA	NA	NA
cytosine	106680	72616.4	76230.2	49550.7	31910.9	42514.8	34524.2	59146.6	32227.9	37108.4	69627.3	128069	10291	15808.2	31497	73306.7	69848.9	74142.5	61861.3	50115.6	48274.6	64636	33992.4	NA	46440.6	13540.4	48266.4	52371.3	94672.8	40262.9
dAMP	91234.1	60287.6	98052.2	101190	92811	55057.1	70267.9	43521	60832.7	59248.8	80757.6	65558.3	68150.8	35652	93307.6	85993.5	63448.9	154688	60822.8	44515.3	71314.1	117996	NA	6812.3	NA	NA	47177	NA	NA	NA
dATP	NA	NA	NA	NA	NA	NA	NA	NA	NA	8389.6	NA	NA	3146.6	NA	NA	NA	NA	5769.3	NA	NA	NA	3649.53	NA	NA	NA	NA	5744.62	NA	NA	NA
dCDP	NA	NA	NA	NA	NA	NA	NA	NA	NA	NA	NA	NA	NA	NA	NA	NA	NA	NA	NA	NA	NA	NA	NA	NA	NA	NA	NA	NA	NA	NA
dCMP	14683.9	10998.6	15204.1	15740.4	6847.47	8904.66	11544.5	14155.1	6292.45	11008.9	14157.1	13109.4	5127.94	6292.58	18350.7	24714.8	14684.2	13107.6	13634.6	16253.7	14682.1	12008.9	NA	NA	NA	NA	15206.1	NA	NA	NA
dCTP	7830.69	NA	NA	NA	NA	5768.99	NA	NA	NA	11534.1	NA	NA	3147.17	NA	NA	NA	NA	3150.43	NA	NA	6816.24	4195.63	NA	NA	NA	NA	NA	NA	NA	NA
deoxyadenosine	20959.7	21275.2	15768.8	20591.3	23560.8	4390.74	11004.1	8850.1	9323.3	22180.5	19234.9	24150.5	4553.16	NA	15146.9	23561.9	22468.9	17746.8	49815.9	19861.7	14266.3	20669	6886.66	NA	NA	14755.4	20441.9	10090.5	5902.9	11497.5
deoxycholic acid	NA	NA	NA	NA	NA	NA	NA	NA	NA	NA	NA	NA	NA	NA	NA	NA	NA	NA	NA	NA	NA	NA	NA	NA	6040.56	NA	NA	NA	NA	NA
deoxyguanosine	46103.4	14666	5765.4	9975.64	19916.4	13638.9	12058.5	4244.89	14675.1	10474	14684	18867.3	NA	NA	12586.9	22023	16767.3	16648	13633.1	13631.4	17296	8396.61	NA	NA	NA	NA	12061.6	NA	NA	NA
deoxyinosine	33164.1	35065.9	21474.1	35593.9	19923.4	24023.4	16140	6289.56	18348.3	8404.49	19364.4	19035.3	9022.38	16901.5	6419.11	21852.5	10031.2	6291.23	7334.03	17937.7	7315.21	NA	12455.8	6842.57	5760.63	23142.3	15843.9	8139.2	14058.3	9979.9
deoxyribose-phosphate	287213	191673	178012	225384	165873	236737	122517	175067	139958	236522	243362	207890	183592	174170	155298	249428	118632	193165	172836	159483	189495	161081	45047.9	27303.4	19592.1	18754.8	175860	29931.1	208881	107869
deoxyuridine	18274.3	10383.6	28798.4	28299	9467.31	15702.8	11537.7	8391.31	17301.1	NA	13628.7	11013.7	NA	7941.42	15754.1	7330.22	4195.69	10488.8	6292	NA	5768.62	6809.74	20623	NA	4546.89	21262.9	3598.89	10973.9	4288.33	13357.3
dephospho-CoA	110781	124502	92890.6	158305	122245	72371.5	108629	23935.4	63333.2	68372.9	252857	122007	91332.4	65000.5	111532	142014	127573	170303	103658	78542.8	76835.4	121608	NA	12147.7	NA	NA	98844.8	NA	NA	NA
D-erythrose-4-phosphate	410716	416778	411774	733531	503874	751975	371676	359803	277679	582793	785336	623259	261722	322390	408493	1.02129e+06	685689	500335	692020	327439	447381	472867	19288.5	182463	9446.2	28342.8	571489	15855.9	NA	13389.4
dGDP	1.07745e+07	8.7991e+06	1.01298e+07	1.16098e+07	1.01398e+07	8.72575e+06	9.08009e+06	8.69611e+06	8.6457e+06	1.44445e+07	1.11342e+07	1.40994e+07	6.81395e+06	6.42556e+06	1.15272e+07	1.32423e+07	8.91495e+06	8.02429e+06	1.10104e+07	7.64576e+06	1.14763e+07	8.8264e+06	NA	2.22108e+06	NA	5173.27	1.2314e+07	NA	3145.01	7181.91
D-glucarate	69687.8	39530.7	70610.2	26347.3	34016.8	54995.9	30913.7	83584.6	30919.4	23847.5	34654	92526.6	33479.2	41640.7	73825.7	29711	36970.8	49926	10482.3	51662.3	43628.6	28432.2	21638.8	18906.6	12686	23993.4	47583.9	8716.05	104086	56675.3
D-gluconate	174403	146706	147929	113794	126045	90464.6	77907.6	73333.2	96997.5	107395	101184	172486	67824.6	59255.5	122992	80227.6	34722.6	47713.4	48573.4	34071.8	16235.3	43551.6	3132.48	7787.27	NA	NA	49249.9	NA	NA	NA
D-glucono-1,5-lactone-6-phosphate	41476.4	9444.5	21565.3	12420.9	2551.74	20960.6	11929.9	6015.49	3391.9	11778.8	NA	13609	8451.41	13672.9	6050.33	16264.8	NA	NA	NA	19966.4	30322.4	12878.5	12173.2	NA	13617.1	18783.9	37399.8	NA	44878.7	19239
D-glucosamine-1-phosphate	23077.4	35633.8	22529	23596.7	18353	12075.2	15208.6	8441.61	16256.4	20448.2	35110.9	26737.2	10471.3	18352.4	6806.64	21482	13639.1	21495.3	29900.9	25812.4	19391.8	15328.2	NA	2098.62	NA	NA	20977.2	NA	NA	NA
D-glucosamine-6-phosphate	7860.23	8440.65	4261.48	5256.34	6290.5	NA	6828.25	5766.4	NA	8882.35	11536.8	6762.37	6816.49	3670.27	5227.64	7352.92	7343.39	4193.34	8917.56	NA	3827.76	7867.1	NA	NA	NA	NA	6291.71	NA	NA	NA
D-glyceraldehdye-3-phosphate	1.55965e+06	1.40151e+06	1.57731e+06	1.89459e+06	609816	2.76753e+06	1.07024e+06	1.5028e+06	701634	1.53661e+06	4.46366e+06	2.43135e+06	385567	572750	1.94558e+06	3.19171e+06	618067	268187	3.92066e+06	317370	343622	453772	5343.25	103039	5258.71	14254.4	778960	31177.5	17931.9	14821.5
dGMP	NA	NA	12057.1	9964.64	13670.8	15233.6	8386.29	4978.24	9975.07	10486.9	31931.4	17303.4	6812.73	7864.1	14679.9	19460.4	14157.9	11509.7	17303.3	10502	5251.46	11008.8	NA	NA	NA	NA	19923.8	NA	NA	NA
dGTP	4.24873e+06	3.69404e+06	4.50123e+06	5.82312e+06	5.22629e+06	4.2905e+06	7.08976e+06	6.70714e+06	3.84629e+06	1.47276e+07	5.05677e+06	8.05153e+06	6.17742e+06	4.46481e+06	7.67338e+06	7.71202e+06	5.23922e+06	3.27805e+06	6.90908e+06	3.24183e+06	9.01919e+06	3.94049e+06	NA	1.56418e+06	NA	NA	9.07112e+06	NA	NA	4882.17
dihydroorotate	278011	398785	285689	379866	273908	312289	186171	353695	386072	252975	281601	459381	219721	342314	203567	307193	156754	289628	236828	279597	310522	305605	NA	279071	81222.5	67001.3	125500	34551.3	111207	397324
dihydroxy-acetone-phosphate	2.42116e+06	2.18195e+06	2.12991e+06	2.96389e+06	972236	3.6621e+06	1.4883e+06	2.0392e+06	730377	2.3651e+06	5.44891e+06	3.18678e+06	576741	934496	2.57829e+06	4.60004e+06	1.05844e+06	470791	5.66143e+06	524988	938318	911429	30559.4	103246	NA	4365.81	1.32568e+06	8177.58	7691.18	16978.7
diiodothyronine	NA	NA	NA	NA	NA	NA	NA	NA	NA	NA	NA	NA	NA	NA	NA	NA	NA	NA	NA	NA	NA	NA	NA	NA	NA	NA	NA	NA	NA	NA
dimethylglycine	177581	231676	147466	204474	212570	67392.8	121654	134002	69391	182386	236895	223582	68075.2	88313.5	161693	361936	316743	296701	246369	198545	175669	201300	54284.3	20480.7	12063.2	48938.7	179646	52921.1	694063	61567.5
DL-pipecolic acid	3.60054e+07	4.0505e+07	3.85928e+07	3.99907e+07	4.34557e+07	4.05506e+07	3.47281e+07	3.12155e+07	4.03869e+07	3.63029e+07	4.09807e+07	3.53221e+07	3.69128e+07	3.67368e+07	3.86437e+07	3.60337e+07	3.56426e+07	4.07136e+07	3.85104e+07	4.08022e+07	4.0988e+07	3.85136e+07	43956.7	1.79356e+07	66459.7	47211.4	4.22923e+07	27546.5	17676.3	NA
D-sedoheptulose-1-7-phosphate	893008	904715	804397	797701	985564	696367	571213	523263	573579	576914	777479	788899	414550	404081	593137	1.09635e+06	679098	790308	366616	605626	527831	579932	21847.7	206062	16803.8	11491.7	802867	12593.7	24861.2	36867.3
dTDP	7865.78	9389.8	5767.31	4719.58	12061.9	9999.28	14197.5	7340.44	6292.79	16781	5240.21	4394.76	3146.46	10488.2	14173.2	15772.2	4705.05	NA	14700.5	6339.85	NA	4195.54	NA	6816.4	NA	NA	12059.9	NA	NA	NA
dTMP	6291.03	16780.1	8388.21	14171.4	8913.43	9961.38	10486.7	10481.9	8828.3	7335.42	20453	14057.7	4721.45	4719.42	8389.94	11012.1	7865.64	NA	17833	11535.7	7864.15	6304.34	NA	NA	NA	NA	6814.83	NA	NA	NA
dTTP	NA	NA	3671.84	NA	NA	NA	NA	6292.66	4720.29	NA	6816.89	5803.63	NA	3145.38	9437.13	NA	NA	2622.57	8419.57	5813.87	6816.07	8389.45	4187.54	NA	NA	NA	8389.12	4716.87	NA	NA
dUMP	31465	28315.9	27762.1	32802.5	43094.2	7335.78	28845.7	15045	13632.8	33554.1	28842.1	28315.1	10488.2	NA	13794.5	68412.7	31985.4	48243.5	19936.6	20449.2	20389.6	17828.6	NA	NA	NA	4060.4	21517.2	8970.43	5757.2	16177.4
dUTP	4162.56	NA	7209.12	6292.59	NA	NA	NA	2691.36	NA	5768.78	5775.03	5770.93	4195.63	NA	NA	3669.91	3661.86	NA	3670.2	NA	NA	NA	NA	NA	NA	NA	NA	NA	NA	NA
ethanolamine	2.67948e+06	3.82005e+06	2.64703e+06	2.94323e+06	3.46672e+06	1.5767e+06	2.03128e+06	1.99082e+06	1.71011e+06	3.25748e+06	3.41554e+06	4.53253e+06	1.29776e+06	1.19904e+06	3.12744e+06	8.61712e+06	7.26857e+06	7.18491e+06	5.11344e+06	4.95522e+06	3.7452e+06	4.13174e+06	36336.4	611818	140601	19562	3.36009e+06	NA	NA	13196.5
FAD	275298	393822	243334	274789	240289	106958	226540	224455	125331	537084	496077	289298	104876	107444	222860	717138	585757	640750	517067	404809	410599	321969	NA	15206.6	NA	NA	329853	NA	NA	NA
flavone	4153.34	4969.65	NA	NA	NA	NA	7407.45	NA	NA	NA	NA	NA	NA	NA	NA	3867.5	NA	NA	NA	8962.07	7477.51	NA	13918.3	NA	NA	8159.58	NA	NA	7668.42	NA
FMN	13632.7	5243.41	5767.46	4719.68	NA	NA	NA	NA	NA	NA	NA	NA	4719.62	3531.96	NA	NA	NA	NA	NA	NA	NA	NA	NA	NA	NA	7323.6	NA	NA	NA	3577.31
folate	8405.43	22034.4	30413.9	9962.4	13634.5	8389.49	14176.3	26215	8389.19	14682.3	15731.6	20450.1	5767.33	5769.63	22132.2	23594.2	15731	16256.8	25169.8	20975.3	28327.3	33562.4	NA	3146.33	NA	NA	31462.2	NA	NA	NA
fructose-1,6-bisphosphate	5.29666e+06	3.73134e+06	3.6205e+06	6.20084e+06	2.09222e+06	4.64863e+06	2.35164e+06	3.49332e+06	1.61877e+06	1.72194e+06	3.85296e+06	4.13675e+06	466244	447890	1.04092e+06	5.62332e+06	544729	470368	3.65994e+06	257469	889959	551023	53331.5	103838	26453.7	47772.4	813996	6116.9	14890.9	14816.2
fructose-6-phosphate	197733	111604	189817	215506	173580	296101	179360	172200	118633	448517	280259	222269	97555.1	110122	180511	320071	131098	65069.3	494508	74779	127831	149986	3736.86	22051.1	NA	6281.91	253828	8496.84	5074.15	3555.53
fumarate	8.63277e+06	8.9149e+06	9.12837e+06	9.18194e+06	7.29275e+06	7.96136e+06	6.77958e+06	7.2081e+06	6.75956e+06	1.06023e+07	7.99041e+06	9.73043e+06	6.77822e+06	5.18345e+06	7.90955e+06	7.85633e+06	5.95576e+06	6.72074e+06	7.30655e+06	6.69152e+06	7.8486e+06	7.70576e+06	21162.9	3.83793e+06	41592.6	71324.5	8.76981e+06	74742.5	242867	220555
GDP	614153	543251	610034	560970	564323	428880	486991	418331	403398	666755	519781	623722	362189	331406	469332	639750	386434	393302	522557	305517	506346	427206	NA	124283	NA	NA	631005	NA	NA	NA
geranyl-PP	60808.6	77114.8	51953.3	42974.3	49802.4	36195.7	35716.3	52438.3	20430.8	69601.7	63137.7	56664.3	28845.2	9611.78	41976.3	72450.5	50756.5	36688.5	52236	19408.5	45620.3	66572.6	NA	NA	NA	NA	79755.5	NA	NA	3133.08
glucono-1,5-lactone	44039.9	28841.8	31972.9	3683.09	38226.4	25169.1	16823.8	18363.2	7421.6	30401.3	45572.9	43551.1	24119.5	8918.74	25089.7	26205	25125.1	16255.6	33560.9	33037.7	20449.2	9437.15	5245.14	3670.17	1573	5925.41	20441.9	16776.3	3205.5	NA
glucosamine	25622.9	41161.9	67449.5	36589.5	45474.3	42299.3	41701.9	52175.3	145035	39564.6	21188.1	43454.8	16492.1	41505.6	48342.2	50368.6	44588.3	43628.1	64056.5	36858.4	69811.6	41604.3	NA	33399.8	6992.43	NA	31070.8	NA	3905.67	17325.6
glucose-1-phosphate	151002	89713.7	209704	181143	159277	214872	167512	173776	105044	370373	303300	163041	70590.3	80621.2	245264	240652	86769	135913	243540	73185.2	90085.5	162420	12980.3	26648.7	12049.2	14635.7	208213	12738.9	19916	6615.59
glucose-6-phosphate	192920	87786.1	170336	208999	195554	249991	178756	252973	60558.3	493487	269715	222191	89021.8	81113.7	175706	283434	172788	68340.5	449015	71159.2	61004.2	152090	4865.2	15185.2	35291.4	16304.7	222024	81295.2	63415	25964.2
glutamate	3.39459e+07	4.11593e+07	4.14933e+07	3.72871e+07	4.2657e+07	2.85962e+07	3.53546e+07	4.13736e+07	3.61888e+07	3.56361e+07	38818459	4.41183e+07	2.76664e+07	2.86478e+07	4.1572e+07	4.35134e+07	6.05813e+07	4.65235e+07	4.09274e+07	3.80614e+07	3.59075e+07	4.15014e+07	6062.62	1.78097e+07	12150.1	22274.4	4.52887e+07	13507.9	NA	NA
glutamine	3.63881e+07	3.69056e+07	3.88126e+07	4.2108e+07	3.4701e+07	3.39769e+07	3.9377e+07	4.0103e+07	3.73529e+07	3.96251e+07	3.56147e+07	3.31598e+07	3.38618e+07	3.44277e+07	3.93931e+07	39115160	3.52329e+07	3.78523e+07	3.56825e+07	3.77036e+07	3.80588e+07	4.01711e+07	9646.52	1.00575e+07	NA	11447.4	3.80119e+07	5974.41	NA	NA
glutathione disulfide	8.9623e+06	8.74039e+06	9.14107e+06	8.40719e+06	7.07138e+06	5.90298e+06	6.71398e+06	6.15948e+06	7.0328e+06	5.30224e+06	4.64129e+06	8.1432e+06	5.19627e+06	3.92717e+06	6.89662e+06	7.94614e+06	3.89904e+06	4.50703e+06	3.37776e+06	3.9156e+06	3.66008e+06	4.85059e+06	NA	2.77064e+06	NA	NA	7.00215e+06	NA	NA	NA
glutathione	1.08427e+07	9.63267e+06	1.18982e+07	1.08766e+07	5.63592e+06	1.04303e+07	6.86264e+06	3.90014e+06	7.81463e+06	5.03184e+06	8.89186e+06	8.95421e+06	4.78085e+06	5.09631e+06	5.91635e+06	7.89428e+06	4.15667e+06	3.9926e+06	5.9468e+06	5.71719e+06	4.5656e+06	6.62864e+06	10309.4	4.26613e+06	NA	NA	7.48044e+06	NA	NA	NA
glycerate	354606	369185	259002	16619.1	291741	204703	291571	218789	212494	183834	503257	494280	22071.3	156609	358345	406458	23072.8	9968.06	240855	212942	289960	274967	36016.6	51636	NA	13742.4	283119	18556.9	42169.1	28368.7
glycerophosphocholine	4.47633e+07	3.98331e+07	3.92383e+07	3.89699e+07	4.11665e+07	2.82531e+07	3.61853e+07	3.40362e+07	3.0386e+07	4.04231e+07	5.0022e+07	4.17194e+07	2.57498e+07	2.73789e+07	3.64751e+07	4.81569e+07	4.98335e+07	4.68054e+07	4.17171e+07	3.77315e+07	4.3875e+07	4.27828e+07	NA	1.01252e+07	NA	15463.8	4.20402e+07	10100.7	NA	NA
glycine	NA	4722.94	NA	NA	NA	NA	NA	NA	NA	NA	2621.88	NA	NA	NA	NA	NA	NA	NA	NA	NA	NA	NA	NA	NA	NA	NA	NA	NA	NA	NA
glycolate	62034.8	67632.3	25701	50964.8	35399.3	36624.7	34625.5	37130.5	NA	18986.3	61802	50817.2	32661.4	32562	56054.7	17516	5816.42	26890.2	44703.6	6693.81	10020.5	37920.6	186462	19352.5	29979.8	58016.1	39687.6	128016	192355	74197.1
glyoxylate	19347.3	48420.1	37029.7	68496.1	22035.6	18390.8	15588.8	36495.6	30771.9	52951.6	58213.6	73043.5	34061.1	20860.6	33359.4	55638.5	35049.7	20876.5	34844.9	28669.4	60992.3	13554.6	15641.6	39947.5	15330.6	13905.7	26535	36257.5	43084	107749
GMP	1.55666e+07	1.30949e+07	9.89308e+06	1.00983e+07	1.15915e+07	1.00052e+07	1.13083e+07	1.03115e+07	1.0048e+07	1.05187e+07	1.30179e+07	1.29324e+07	6.60111e+06	7.83557e+06	9.78183e+06	1.73993e+07	1.19228e+07	1.54514e+07	1.2926e+07	1.24011e+07	9.3943e+06	1.32492e+07	NA	2.18095e+06	NA	NA	1.04331e+07	NA	NA	NA
GTP	624679	499507	674748	590419	521666	362948	592440	494489	361325	1.52724e+06	610885	1.02642e+06	469068	293706	686417	861400	593386	467231	755895	345389	711164	363084	NA	114332	NA	NA	837460	NA	6291.93	NA
guanidoacetic acid	NA	NA	NA	39710	387265	374862	444100	339756	NA	413580	461330	NA	275951	265683	NA	NA	21213.2	46647.2	NA	NA	308031	171731	293829	44922.7	106702	13956.4	333130	65515.9	206239	174262
guanine	8544.53	108658	6339.45	9669.68	9033.6	NA	12237.6	9164.51	4870.98	36463.7	NA	18159.1	4765.96	NA	NA	88304	NA	15647.7	12880.2	8045.98	4523.26	5940.35	55179.2	8697.7	63033.7	126045	5287.78	62964.1	18586.2	61346.1
guanosine	175616	234328	282608	166573	247018	122177	184582	163594	126815	99137.2	191841	202257	101721	131503	196124	236064	179334	216866	135782	244881	153059	154685	4587.23	25675.7	NA	NA	165590	NA	NA	NA
guanosine 5-diphosphate, 3-diphosphate	9930.62	4254.5	22553.4	10060.5	13109.2	14156.9	5244.86	5768.75	9961.29	7609.41	4746.17	7342	6831.66	7341.92	6292.06	10486.8	5773.27	4228.3	NA	5768.5	8389.77	NA	NA	NA	NA	NA	9438.81	NA	NA	NA
hexose-phosphate	1.35404e+07	9.30453e+06	1.22463e+07	1.27433e+07	6.99191e+06	1.19078e+07	9.11298e+06	8.79743e+06	6.78799e+06	1.23913e+07	1.39111e+07	1.11724e+07	4.73287e+06	5.55787e+06	7.91607e+06	1.46449e+07	8.0727e+06	8.02009e+06	1.1308e+07	5.97189e+06	5.85193e+06	7.65882e+06	5377.35	2.24163e+06	3589.98	5053.17	8.17661e+06	NA	7026.81	2908.58
histidine	3.50362e+06	3.72038e+06	3.78116e+06	3.40024e+06	4.66795e+06	1.89892e+06	2.62261e+06	2.8402e+06	1.6541e+06	4.55694e+06	4.60191e+06	4.7821e+06	1.46251e+06	1.64805e+06	3.5902e+06	3.65154e+06	3.65471e+06	3.80888e+06	3.58659e+06	2.58212e+06	2.76686e+06	3.17233e+06	NA	557463	NA	NA	2.38362e+06	4008.49	NA	NA
histidinol	NA	NA	NA	NA	NA	NA	NA	NA	NA	NA	NA	NA	NA	NA	NA	NA	NA	NA	NA	NA	NA	NA	NA	NA	NA	NA	NA	NA	NA	NA
homocysteic acid	35232.6	51497.6	32946.5	48824.4	31750.7	34484.3	47662	34733.7	32908.7	37281.2	65830.4	58543.2	17769.8	38479.1	59106.2	50458.6	6467.26	31602.2	16404.3	31745.5	14880.1	43348.8	524705	12043.6	382565	333627	25132.1	296763	55067.5	49881.2
homocysteine	29329.1	43421.8	43008.2	19933.9	40830.6	34013.6	25070.9	30686	15889.1	38541.5	47155	41374.7	17083.2	4216.52	22033.3	47766	40941.4	23010.1	28846.6	16500.1	15952	29525.4	NA	NA	NA	NA	25553.6	NA	NA	NA
homoserine	11525.9	15729.2	22555.2	22547.2	27738.2	15468.2	17250.5	12577.8	14680.6	17273.7	27506.1	12499	6290.75	4826.55	16778.6	21080.9	16135.1	30930.5	26041.7	16780.5	16271.2	14573.7	NA	NA	NA	NA	15825.8	7378.47	NA	NA
hydroxyisocaproic acid	55614.9	36283	10835.9	NA	43506.3	15348.1	55266.2	19333.5	24450.9	22304.8	61693.5	51651	27700.9	11691.2	14038.6	44803.1	36720	39031	17384.4	63720.4	38793.6	25091.5	41172.8	48452.3	29969.6	18882.3	49149.7	16030.4	571467	789001
hydroxyphenylacetic acid	34110.2	48560.5	26468.2	23185.2	NA	17300.1	45987	NA	18891.8	22816.7	5174.92	63229.5	26064.9	48748.7	18113.7	55968.5	5245.54	28530.9	5922.01	60722.6	48291.9	5788.94	37412.2	37781.6	NA	23596.3	87481.1	49709.4	64563.8	77812
hydroxyphenylpyruvate	NA	NA	4699.63	NA	NA	NA	NA	4156.59	NA	8901.14	NA	NA	7320.9	NA	5753.34	NA	NA	5243.43	4195.5	NA	6735.6	NA	14399.7	NA	23914.2	3760.3	NA	26971.3	21976.4	12314.5
hydroxyproline	111507	123589	92314.1	115433	98673.8	64218.4	102343	98559	66969.9	123737	140502	103371	63547.3	53362	118738	251595	188313	200804	171980	137782	159422	167000	NA	28836.7	NA	NA	148547	NA	NA	NA
hypoxanthine	1.52425e+07	1.71803e+07	1.52679e+07	1.2895e+07	1.07015e+07	7.64759e+06	1.1265e+07	5.2891e+06	8.92093e+06	2.93407e+06	8.02014e+06	1.68755e+07	5.51235e+06	7.15265e+06	1.04252e+07	1.95159e+07	1.141e+07	1.44478e+07	2.51142e+06	1.1385e+07	3.51401e+06	9.27039e+06	7449.27	2.3017e+06	30728.9	30407.5	9.75395e+06	13498.3	83295	58828.6
IDP	1.29326e+06	974020	1.17989e+06	1.29696e+06	1.19748e+06	1.08439e+06	1.08589e+06	871162	961987	1.58617e+06	1.00908e+06	1.83764e+06	765574	664301	1.28652e+06	1.37233e+06	976943	930993	1.18733e+06	641686	1.14002e+06	908343	NA	301329	NA	NA	1.39783e+06	3137.49	4195.49	NA
imidazole	NA	NA	NA	NA	NA	NA	NA	NA	NA	NA	NA	NA	NA	NA	NA	NA	NA	NA	NA	NA	NA	NA	NA	NA	NA	NA	NA	NA	NA	NA
imidazoleacetic acid	19531.4	19364.6	8885.22	12259.5	13896.4	15834.7	19122.9	24251.8	12177.4	33320.5	9566.72	27992.7	15112.3	15005.5	20445.4	32578.2	17915.2	8603.99	16583.4	6249.53	20424.2	4839.63	NA	9148.64	6940.73	11206.8	23080.4	NA	11645.8	7184.1
IMP	1.08659e+07	1.08097e+07	7.78155e+06	1.08242e+07	1.15675e+07	5.05401e+06	9.40652e+06	7.97984e+06	6.57434e+06	1.00845e+07	9.77769e+06	1.14459e+07	6.0552e+06	4.96135e+06	9.34007e+06	1.44704e+07	1.40291e+07	1.08592e+07	9.30279e+06	8.58495e+06	8.65571e+06	1.21261e+07	NA	1.52782e+06	NA	NA	9.60713e+06	NA	NA	NA
indole	58677.1	47287.3	48855.5	34646.1	55849.1	19807.6	24806.9	23081	32860.1	44773.7	74159.7	62290.3	25797.4	19934.5	42048.6	57075.6	40086.8	53867.8	50871.5	33302.5	32737	43167.8	8313.61	6107.46	7888.81	NA	36720	8570.18	6209.64	16693
indole-3-carboxylic acid	308870	453036	390551	352195	377541	275306	266575	356115	337556	262414	362339	473641	256885	199206	337089	225869	158426	233489	158917	173982	171163	238299	34796.9	107068	18279.1	76467	316558	NA	248053	27907.4
indoleacrylic acid	NA	55678.3	34462.1	NA	16258.7	32684.9	48396.8	28593.9	NA	197960	275994	40182.4	NA	24323.9	NA	60641.3	136085	27484.5	41276	194641	35420.7	29565	21826.6	34716.6	29811	NA	62230.2	14798.7	25320.1	9853.61
inosine	8.75225e+07	9.1384e+07	9.27132e+07	9.07566e+07	8.53508e+07	8.66227e+07	8.11556e+07	7.42199e+07	8.31802e+07	6.25111e+07	80809541	9.27616e+07	7.68171e+07	7.27157e+07	8.43404e+07	9.01577e+07	7.00547e+07	7.74255e+07	6.35584e+07	7.96971e+07	7.31557e+07	7.665e+07	16416.4	3.43846e+07	36627.4	10800.3	8.41237e+07	71994.9	12755.1	19206.2
isocitrate	67908.2	25838.4	37095.3	43228.7	42304.3	39345.6	27527.2	42819.3	45597.4	24770	51859.3	29154.1	66853.3	42331.2	59136.2	43366.3	49109.3	26317.8	42048.2	48339.8	11887.6	58085.1	31312.4	9228.27	33174.1	23843.8	64214.7	61736.8	70737.1	10623.9
kynurenic acid	793553	637117	766772	789820	542508	647239	572029	409271	524662	529729	616295	819152	457165	478781	603493	533970	301315	409587	357047	381930	397399	395886	36781.4	210670	49685.2	36992.9	421508	40106.1	62658	48284.3
kynurenine	7726.16	NA	8709.86	NA	NA	4715.49	4193.91	NA	NA	7344.14	8342.34	8036.3	NA	NA	NA	8913.47	NA	6816.03	6804.05	NA	5772.13	NA	NA	NA	NA	NA	5280.69	NA	NA	NA
lactate	9.61441e+07	9.4841e+07	9.09992e+07	1.00288e+08	8.0218e+07	8.25466e+07	7.65404e+07	6.36786e+07	6.76723e+07	8.90533e+07	1.03226e+08	103876155	5.83581e+07	5.63298e+07	8.05541e+07	1.07129e+08	7.59612e+07	7.34225e+07	8.32458e+07	6.88431e+07	7.87829e+07	7.1542e+07	110863	2.48988e+07	349142	162247	8.41379e+07	217538	272341	154692
L-arginino-succinate	185691	155269	182487	170058	117456	114841	111171	147853	119541	397974	443087	322929	83374.2	63972.8	149761	413221	300468	326714	441991	264182	299414	228622	NA	34575.9	NA	NA	302514	NA	NA	NA
leucine-isoleucine	9.18104e+06	1.08281e+07	9.65141e+06	9.93497e+06	1.02577e+07	5.65594e+06	5.4815e+06	5.22524e+06	4.1122e+06	1.58885e+07	1.94106e+07	1.39365e+07	3.11003e+06	2.97094e+06	7.96733e+06	1.44394e+07	1.21051e+07	1.3379e+07	1.17162e+07	9.88343e+06	9.34474e+06	9.89518e+06	6455.13	708134	NA	10113.8	7.97402e+06	NA	43828.2	20501.2
lipoate	NA	NA	3680.85	NA	7443.39	NA	NA	NA	NA	NA	NA	5169.82	NA	6292.77	3619.24	NA	NA	NA	NA	NA	NA	NA	NA	NA	NA	NA	NA	NA	9650.08	NA
lysine	686979	996782	474404	707849	734074	398079	467059	455189	419040	875540	1.17521e+06	980642	256430	217147	632363	1.7323e+06	995820	958586	785768	533467	476746	576212	25197.5	59799.3	30561.8	NA	528433	20497.7	NA	NA
malate	2.25994e+07	2.13979e+07	2.32487e+07	2.4443e+07	2.12049e+07	2.51658e+07	1.90886e+07	2.17104e+07	2.11008e+07	3.7082e+07	2.66703e+07	2.68175e+07	2.24816e+07	1.44359e+07	2.30321e+07	2.21794e+07	1.71712e+07	1.38307e+07	2.60465e+07	1.97436e+07	2.76161e+07	2.26204e+07	53528.7	1.5736e+07	12522.1	17395	2.8905e+07	6695.12	NA	8405.43
maleic acid	8.54287e+06	8.47626e+06	9.33552e+06	9.33141e+06	7.04816e+06	7.3501e+06	6.86907e+06	6.70701e+06	7.77435e+06	1.0688e+07	8.68031e+06	9.58451e+06	6.04556e+06	4.94198e+06	8.07806e+06	8.32844e+06	6.072e+06	7.13448e+06	7.47836e+06	6.57532e+06	8.2439e+06	7.53314e+06	10878	3.44797e+06	118799	57326.4	8.8143e+06	NA	341840	112517
malonyl-CoA	NA	NA	NA	NA	NA	NA	3146.33	NA	NA	NA	NA	NA	NA	NA	NA	NA	NA	NA	NA	NA	NA	NA	6381.93	NA	6814.33	NA	5243.45	NA	14217.6	NA
methionine	501723	639896	711100	585548	608910	324351	520004	553132	275296	646646	762437	863516	252914	201868	589773	737819	598005	521157	677351	366088	479713	430412	NA	100499	NA	14729.8	414279	NA	10727.2	7156.27
methionine sulfoxide	29884.5	27270	15729.8	20786.1	25692.5	21500.9	14160.9	19553.9	12059.6	32543.5	31464.3	33560.8	6816.88	7864.32	32507.6	29940.2	21511.8	22547.5	38276.2	14680.6	24119.3	23086.6	NA	3670.27	NA	NA	21495.8	NA	NA	NA
methylcysteine	198433	246758	201733	233560	173819	146575	150098	170944	118137	181276	214198	295832	149290	84048.9	166233	245386	176501	209122	201418	126662	149709	119616	4399.79	21674.5	12492.3	4764.18	156718	15642	39634.9	37543.4
methylmalonic acid	1.47524e+07	1.68392e+07	1.73557e+07	1.62936e+07	1.33165e+07	1.50941e+07	1.22024e+07	1.03872e+07	1.43928e+07	8.55894e+06	1.44276e+07	1.61346e+07	1.01498e+07	1.05918e+07	1.22656e+07	1.37619e+07	9.93509e+06	1.24202e+07	8.86081e+06	1.28603e+07	9.60314e+06	1.17414e+07	581933	6.83635e+06	386684	279700	1.24133e+07	968627	645206	533043
methylnicotinamide	910500	2.07526e+06	1.04547e+06	1088787	994925	607913	847239	324942	634529	307213	840874	1.33927e+06	414731	392122	1.07933e+06	2.08553e+06	1.31768e+06	1.40475e+06	365165	918930	383868	917871	17600.6	140479	12799.7	7177.43	658802	6980.12	26573.2	5723.9
myo-inositol	100066	10243.8	28441.6	93427	102325	27571.4	10583.9	16222.2	7599.39	55999	64432.3	121300	53266.3	50480.3	7772.52	128397	109493	139129	79670.1	64425.1	109465	16086.7	54104.3	24761.7	50694.1	59050.5	27197.9	22958.2	18225	48225.3
N6-Acetyl-L-lysine	1.50122e+07	1.9621e+07	1.27323e+07	1.29794e+07	1.52871e+07	8.267e+06	9.57387e+06	8.2731e+06	5.73088e+06	2.20464e+07	2.17015e+07	2.16105e+07	4.58604e+06	4.85827e+06	1.42883e+07	2.31422e+07	2.04959e+07	2.30016e+07	2.14064e+07	1.12532e+07	1.18147e+07	1.40564e+07	46231.4	620993	NA	177303	1.26161e+07	22328	NA	NA
N-acetyl spermidine	7524.88	13059.3	11651.8	4089.14	7723.62	4690.64	13340	5572.03	NA	NA	NA	6011.36	6916.58	NA	NA	4726.32	NA	NA	5581.54	5320.77	6303.61	9495.49	2764.2	15346	NA	7503.43	4746.3	NA	NA	9288.57
N-acetyl spermine	44084.4	33891.7	34960.3	73290	49144	84353.5	63364.1	102552	55751.7	29561.3	50929.5	35038.8	31067.8	80827.9	85721.8	59220.5	20020.8	38497.2	52660.7	27031.6	67602	22190.3	NA	NA	NA	NA	62204.3	NA	NA	NA
N-acetyl-glucosamine	29450.9	43517.7	28799.8	24753.7	46636	24648.5	24657.2	29363.7	16256.6	17303.5	44043.1	47206.6	10609.6	15703.7	29886	50340	22499.9	59818.8	32775.2	31986.5	23612.4	35672	NA	6310.84	NA	NA	23125.6	NA	NA	NA
N-acetyl-glucosamine-1-phosphate	490584	655077	478447	586973	510767	404550	358160	401305	429916	342656	450257	564160	347206	283509	476773	629032	447480	469116	471359	396886	388286	510158	5768.25	125652	6813.1	NA	470352	NA	4181.62	5225.24
N-acetyl-glutamate	48176.5	47209	20836.6	34987.2	30841.7	15472.6	13852.1	30758.5	18195.8	36201.5	42686.2	39836.4	13539.8	20651.1	31308.1	43310.1	34106.1	46932.4	36477.5	27985.2	19749.5	33363.9	NA	9390.17	NA	NA	23719.6	NA	NA	NA
N-acetyl-glutamine	184471	33368.5	12606.4	45168.8	77079.3	34971	NA	87158.2	31277	21012.4	451086	182011	4807.54	13047.4	495225	52606.5	23880.9	89109.9	99799.5	64655.7	86718.7	66645	NA	12389.8	NA	6759.71	60998.4	10926.9	NA	6853.73
N-acetyl-L-alanine	8.54134e+07	8.9676e+07	8.49715e+07	8.78447e+07	7.94759e+07	6.76206e+07	7.02669e+07	6.63568e+07	6.85516e+07	8.0807e+07	8.64623e+07	9.14439e+07	5.4044e+07	5.03997e+07	7.76186e+07	9.74262e+07	8.83587e+07	8.41368e+07	8.22035e+07	7.03976e+07	7.32999e+07	8.0898e+07	129224	2.53685e+07	351039	140753	7.96739e+07	146966	NA	4.42746e+07
N-acetyl-L-ornithine	NA	NA	4117.35	NA	NA	NA	4349.31	NA	NA	NA	NA	3847.84	NA	NA	8053.34	7711.72	3290.94	NA	4701.34	NA	NA	NA	6839.73	NA	7483.42	7470	NA	12041.7	NA	NA
N-acetylputrescine	NA	11005.7	12849.9	5891.9	11800.4	16516	8622.1	10653.8	5082.81	4737.32	12325.9	NA	7205.49	6721.18	7627.79	NA	6200.74	NA	6071.85	8162.33	5038.4	5138.58	31607	9485.11	35302.9	9938.71	NA	7720.2	7447.53	19894.6
NAD+	3.73733e+06	3.48747e+06	4.11283e+06	3.7076e+06	2.44898e+06	4.26974e+06	3.13552e+06	1.59215e+06	3.53024e+06	1.07598e+06	1.15971e+06	2.24778e+06	2.17638e+06	1.56363e+06	1.47553e+06	1.78411e+06	725019	994488	555838	782840	805178	1.28286e+06	NA	1.60903e+06	NA	NA	1.42603e+06	NA	3146.33	NA
NADH	376626	317787	327740	399061	198459	319928	435780	328716	316733	329079	420734	613639	191399	304681	427872	612468	218950	192976	253552	209226	302574	400095	NA	148404	4719.32	NA	456249	NA	NA	NA
NADP+	459850	360496	501117	438719	286340	416277	284740	195510	412562	111188	139260	380116	182503	176851	187733	272419	112194	102776	101211	101290	91763.5	139061	NA	134841	NA	3670.2	286135	NA	NA	NA
NADPH	3178.85	4691.6	NA	NA	4865.9	NA	NA	NA	NA	6321.41	NA	3145.98	4195.55	NA	NA	4195.52	5989.28	3232.92	5310.94	NA	5765.56	NA	NA	NA	NA	NA	NA	NA	NA	NA
N-carbamoyl-L-aspartate	92280.2	58083	91688	84941.1	67664.3	65250.9	64968.6	44571	61347.6	39373.8	66205	80554	29903.5	53389.8	73641.1	67383.9	73416.5	82137.4	59912.9	43179.7	58683.5	75927.2	NA	18768.7	NA	8874.59	74581.4	8209.35	14063.5	32253.5
Ng, NG-dimethyl-L-arginine	928777	895985	828953	595677	886052	278295	447793	485318	430667	1.5462e+06	2.0492e+06	1.40191e+06	277340	303911	572025	1.72743e+06	1.55181e+06	1.31566e+06	990857	619316	722834	545438	21400.3	64941.9	19872.1	14763	931111	21497	NA	NA
nicotinamide	1.95367e+07	2.35512e+07	2.62489e+07	2.47515e+07	2.14147e+07	1.57612e+07	1.32748e+07	1.13998e+07	9.50838e+06	2.25723e+07	2.06812e+07	3.00345e+07	1.40095e+07	1.38015e+07	2.38335e+07	2.14488e+07	1.00829e+07	1.45147e+07	1.70869e+07	2.07616e+07	1.983e+07	1.64573e+07	NA	3.12551e+06	NA	NA	2.0168e+07	56106.3	52049.3	NA
nicotinamide ribotide	191314	262726	138880	148620	302913	76282.5	137157	167035	127722	154056	157177	170240	34834.4	78092	192702	356152	297083	256287	203820	198051	165338	173664	NA	16257.3	NA	NA	94133.9	NA	NA	NA
nicotinate	82170.6	NA	NA	40611	12016.7	21594.1	9854.72	8284.69	NA	NA	NA	36219.8	26359.8	19905.7	23061.1	NA	3993.74	NA	NA	12296.1	7743.9	15734.7	147492	NA	27005.2	NA	29975.2	32055.1	62589.4	86823.6
O8P-O1P	509681	401160	497378	510980	338227	360168	426983	306704	292606	458887	423084	524043	220662	251228	334271	435256	279481	363884	311092	279477	283034	398537	7031.44	86447.8	5638.28	NA	338681	5714.11	7974.54	3695.48
O-acetyl-L-serine	4765.76	9274.02	10315.5	7794.35	11008.5	10487	6813.58	NA	6814.82	8916.08	8390.17	9491.66	3664.77	NA	NA	3663.29	4224.51	7816.11	8911.81	5783.77	5768.56	3578.07	24886.6	NA	8422.97	NA	8908.71	NA	7711.84	18996.7
OBP	158969	118052	145811	123919	112273	123033	72204.6	103813	88166.9	110632	126962	146300	48703.6	66672	122703	208816	138602	111946	135627	78637.4	117727	81968	21351.8	15220.5	34410.2	40460.5	122471	NA	39104.4	7184.78
ornithine	317094	268444	259953	200913	262537	132472	110293	161927	103705	268875	553054	311060	66072.5	55093.6	210757	303626	257566	417513	241642	139999	162128	144257	NA	5765.29	NA	NA	125900	NA	NA	NA
orotate	96377.5	144217	74919.5	110698	220811	167190	164202	145898	78054.6	289856	337682	242557	106907	NA	212699	NA	89711.8	228043	85413.4	164218	123957	87907	46289.3	130441	45491.4	60307.4	345133	90485.9	52377	232623
orotidine-5-phosphate	NA	15714.6	NA	13103	3670.39	2684.86	4343.22	11013.3	22548.3	2651.95	NA	3635.96	3632.32	14637.5	3658.27	NA	NA	NA	3143.54	2589.61	7341.7	NA	NA	9437.68	NA	26763.2	11505.6	NA	34845.5	31510.9
oxaloacetate	522097	169298	287083	130187	157264	176436	340733	170995	268325	166669	131827	151532	251917	309412	212272	371338	150992	130557	133748	165450	146415	161712	179778	196836	82037.5	117729	365616	57750.6	38942	26311.5
p-aminobenzoate	1.56172e+06	1.06674e+06	2.43136e+06	353505	358608	157657	969062	544935	613126	414186	431813	439252	489312	96452.7	405900	648708	268632	364834	619334	379541	400650	411528	33191.1	30329.7	8333.52	129412	346252	11716.4	15818.6	39850.9
pantothenate	6.30008e+06	7.00053e+06	6.56759e+06	6.41738e+06	5.65422e+06	6.02069e+06	5.83403e+06	4.43364e+06	5.3068e+06	6.22275e+06	6.02206e+06	7.80999e+06	4.17306e+06	3.8879e+06	5.51407e+06	5.73653e+06	3.26966e+06	4.74532e+06	3.61768e+06	3.82931e+06	3.54483e+06	3.06137e+06	6896.7	801385	9332.03	10539.3	4.10949e+06	10197.2	6578.86	32711.7
phenylalanine	2.61179e+06	3.0445e+06	2.31463e+06	2.62191e+06	3.4621e+06	1.48086e+06	1.57901e+06	1.86976e+06	1.64663e+06	3.32308e+06	4.7073e+06	4.13157e+06	1.41865e+06	866633	2.16042e+06	4.17577e+06	3.34038e+06	3.47135e+06	2.92438e+06	2.45942e+06	2.39345e+06	2.31902e+06	NA	150271	NA	NA	2.5012e+06	NA	NA	NA
phenyllactic acid	92887.9	97295.4	75035.6	62164	71737.7	45594.1	21955.5	12647.1	30240.4	13199.8	59149.1	92929.2	39249.2	28786.5	28212.7	39265	24571.5	28817.4	5011.31	10588.2	41380.6	50332.8	3550.56	11029.9	4193.74	9083.55	80676.6	6393.72	NA	NA
phenylpropiolic acid	463212	519987	352584	280679	186416	162655	287648	238214	183575	201810	170043	221756	166715	188410	326535	206283	89172.8	177785	107282	84483.4	137524	189293	80664	125153	143708	104849	112328	21654	133502	54259.4
phenylpyruvate	4717.98	NA	NA	NA	NA	4195.01	NA	NA	6812.74	NA	NA	NA	NA	4322.83	3664.43	NA	NA	NA	5749.03	3145.68	NA	NA	8563.59	NA	11033.2	8535.16	NA	8076.37	36483.1	13548.1
phosphoenolpyruvate	222844	180124	217327	177164	125080	198904	116056	111310	53036.7	82832.3	133369	168736	19554.5	45598.3	77391.9	265482	117337	101206	141965	72036.7	75030.9	74427.9	6180.28	25688.5	NA	10003.8	96571.1	NA	6656.07	29625.7
phosphorylcholine	5.76222e+07	5.61464e+07	5.91275e+07	5.47757e+07	5.64346e+07	3.12094e+07	3.92656e+07	3.68727e+07	3.47907e+07	6.90872e+07	6.27139e+07	6.65007e+07	2.31248e+07	2.14555e+07	5.08126e+07	7.59155e+07	6.47299e+07	5.92806e+07	6.34249e+07	5.11955e+07	4.51248e+07	4.69177e+07	8784.72	4.48015e+06	8829	5531.95	4.88201e+07	6046.38	51866.2	15516.8
p-hydroxybenzoate	NA	NA	NA	NA	NA	NA	4.93365e+07	NA	NA	5.53929e+07	5.24952e+07	6.81914e+07	NA	NA	5.03123e+07	NA	NA	NA	4.97502e+07	5.40194e+07	NA	5.79057e+07	NA	NA	NA	NA	5.59052e+07	NA	NA	2.03113e+08
prephenate	3146.47	NA	NA	NA	NA	NA	NA	NA	NA	NA	NA	NA	NA	NA	NA	NA	NA	NA	NA	4195.55	NA	NA	NA	NA	NA	NA	NA	3146.19	NA	NA
proline	1.40826e+07	1.67768e+07	1.2913e+07	1.19096e+07	1.28041e+07	5.60994e+06	9.03707e+06	8.10853e+06	6.71344e+06	1.66961e+07	1.6852e+07	1.51477e+07	3.2344e+06	4.42535e+06	1.24618e+07	1.74398e+07	1.60714e+07	1.23468e+07	1.50851e+07	1.08627e+07	8.89243e+06	9.75619e+06	21037.7	857745	18078.2	11645.7	7.64089e+06	10564.7	20845.7	8678.69
propionyl-CoA	6804.67	NA	NA	NA	NA	NA	NA	NA	NA	NA	4189.7	NA	NA	NA	NA	NA	5257.34	7318	NA	NA	NA	3126.98	NA	NA	NA	NA	4715.59	NA	NA	NA
purine	53349.5	44614.9	47329.4	46176.8	48192.3	29839.9	33200.6	22241.5	24423.4	54256.3	62556	73169.7	14274.5	22525.5	35794.7	52318.6	54705.3	46931.4	48350.4	24220	26457.8	27872.3	11017.1	5180.67	10490.9	5825.71	33252	NA	12382.9	NA
putrescine	11380.8	13654.8	14031.4	16061.7	6546.73	9356.9	4615.97	7185.28	NA	17176.7	NA	15784.5	NA	NA	10254.9	14736.9	4488.41	4065.52	17158.7	11004.5	NA	22460.4	7348.27	12277.2	24253.4	7438.28	5252.48	19097.4	NA	19785.9
pyridoxamine	NA	NA	NA	NA	NA	NA	NA	NA	NA	NA	NA	NA	NA	NA	NA	NA	NA	NA	NA	NA	NA	NA	NA	NA	NA	4255.38	NA	NA	NA	NA
pyridoxine	NA	NA	NA	NA	NA	NA	NA	NA	NA	NA	NA	NA	NA	NA	NA	NA	NA	NA	NA	NA	NA	NA	NA	NA	NA	NA	NA	NA	NA	NA
pyroglutamic acid	457310	505954	556882	487978	404827	344534	347294	270146	346541	370690	548485	507049	215325	232437	395099	583126	402301	448246	425835	363556	311177	446462	68586	116350	16187.2	29972.2	448362	25337.2	79573.2	43165.7
pyrophosphate	4.39433e+06	4.70437e+06	3.89563e+06	4.32237e+06	3.79035e+06	2.23993e+06	2.59995e+06	2.15236e+06	2.3411e+06	2.73914e+06	4.56306e+06	5.27932e+06	1.41418e+06	1.25223e+06	3.26883e+06	5.72533e+06	3.84237e+06	3.71142e+06	2.86718e+06	2.93793e+06	2.05497e+06	3.29805e+06	8509.67	156950	27312.6	34422.9	2.91969e+06	15540.5	24475.8	7717.06
pyruvate	55297.4	25020.9	21587.2	36767.6	NA	14362.8	21973.3	43173.4	16234.8	42038.2	22335	10441.5	23471.1	14055.5	11759.5	6232.85	17038.2	26878.3	22724.2	11729.7	37898	40793	54587	12939.4	18931	31988.3	44741.4	12022.2	40491.8	114755
quinolinate	111671	101807	76698.5	44447.4	53416	78942.4	86685.7	37595.7	81461	60252.3	25060.8	4646.16	82246.1	83157.4	295060	20998.6	52249.9	46389.8	21690.3	29910.9	14336	23722.3	58108.8	91318.3	25140.5	7815.51	53284.9	28592.7	NA	89119.7
riboflavin	28569	65025.2	82765.2	38300.3	60825.8	11532.4	32512.7	23072.5	20967.1	119044	36180.5	86001.6	30411.5	36191.4	81015.6	144853	124404	195237	96473.1	125202	135838	115099	NA	6814.95	NA	NA	89681.2	NA	NA	NA
ribose-phosphate	6.73561e+06	7.29775e+06	8.30376e+06	6.30214e+06	7.63881e+06	5.21428e+06	7.44175e+06	5.45172e+06	5.5056e+06	1.0841e+07	7.03996e+06	7.82577e+06	7.0204e+06	5.14134e+06	8.725e+06	9.6097e+06	6.65708e+06	6.90476e+06	5.99798e+06	7.04554e+06	7.83248e+06	6.5738e+06	NA	1.67583e+06	14137.5	7953.63	6.92737e+06	7297.93	NA	5226.82
S-adenosyl-L-homocysteine	755563	999973	961927	752271	625165	388814	545503	369331	537203	316985	576602	890669	346966	292265	571219	903922	501482	732449	309297	410481	351978	496154	NA	105701	3669.74	NA	407325	NA	NA	4953.24
S-adenosyl-L-methioninamine	NA	NA	NA	NA	NA	NA	NA	NA	NA	NA	NA	NA	NA	NA	NA	NA	NA	NA	NA	NA	NA	16193	NA	8391.38	NA	NA	NA	NA	NA	NA
S-adenosyl-L-methionine	2.0107e+06	1.8931e+06	1.31374e+06	1.21373e+06	2.04176e+06	808356	1.66023e+06	1.27424e+06	529022	3.8297e+06	3.07616e+06	3.49737e+06	780744	546711	2.12287e+06	3.10041e+06	2.8075e+06	3.31042e+06	3.32067e+06	2.13291e+06	2.51637e+06	2.34623e+06	NA	82064.5	NA	NA	2.77816e+06	NA	NA	NA
sarcosine	3.39933e+06	2.95977e+06	3.02591e+06	2.79901e+06	3.00094e+06	1.61073e+06	1.8561e+06	2.10353e+06	1.8253e+06	3.30075e+06	3.60795e+06	3.40491e+06	1.37993e+06	1.71671e+06	2.60199e+06	4.29077e+06	3.46289e+06	3.79397e+06	2.97987e+06	2.74271e+06	2.97146e+06	2.4669e+06	11690.4	525602	NA	NA	2.82238e+06	8081.26	6393.02	NA
SBP	543117	437905	450149	622240	554211	647914	465492	486046	315812	284322	696422	893647	369915	222711	602463	1.09214e+06	243271	142919	471961	75911.2	75376.9	198172	9701.3	44553	53906.5	19753.8	317928	10616.8	6283.76	18885.1
serine	5.67636e+06	6.01117e+06	4.89158e+06	4.93813e+06	6.15307e+06	3.62099e+06	2.78238e+06	4.68774e+06	3.92118e+06	4.95325e+06	4.86875e+06	5.75562e+06	2.93246e+06	2.77163e+06	4.55813e+06	6.51014e+06	5.24974e+06	6.33708e+06	6.56861e+06	4.40826e+06	4.04815e+06	5.35722e+06	6882.85	1.04182e+06	NA	8966.25	4.47529e+06	10584.7	11080.9	NA
shikimate	259209	636785	582665	354770	416598	248342	207138	869103	264895	774527	1.65382e+06	1.14402e+06	77616.8	97667.5	221068	968227	257048	367043	413069	243231	136832	153675	637831	NA	4.23222e+06	4.65675e+06	138159	3.51885e+06	1.39379e+06	3.40575e+06
shikimate-3-phosphate	NA	NA	NA	NA	NA	NA	NA	NA	NA	NA	NA	NA	NA	NA	NA	NA	NA	NA	NA	NA	NA	NA	NA	NA	NA	NA	NA	NA	NA	NA
S-methyl-5-thioadenosine	32894.1	22598	30001.7	12021.1	24500.6	20771.1	23620.2	17075.6	18483.4	33139.2	37302.6	30127.4	11700.9	6794.04	16904.5	38147	24440.1	27748.7	51881.8	21018.9	20324.4	26386	NA	NA	5488.64	NA	22708.8	NA	66802.3	46008.2
sn-glycerol-3-phosphate	2.74231e+07	2.91187e+07	2.73956e+07	2.67561e+07	2.27165e+07	1.89977e+07	1.93684e+07	1.83541e+07	2.07989e+07	1.85248e+07	2.35396e+07	2.72951e+07	1.29751e+07	1.28564e+07	2.03693e+07	3.08579e+07	2.44964e+07	2.26638e+07	2.27843e+07	1.88734e+07	2.08982e+07	2.14767e+07	8075.79	3.82009e+06	10442.8	NA	1.70132e+07	4618.33	3876.97	3983.45
spermidine	134190	72529.8	106639	115533	63798.5	261951	131781	282531	216919	306778	259078	363606	646042	268824	145754	224715	107384	79096.2	43676	218420	202133	NA	NA	129237	NA	NA	246057	NA	NA	NA
spermine	NA	NA	2098.69	NA	NA	NA	NA	NA	NA	NA	NA	NA	NA	NA	NA	NA	NA	NA	NA	NA	NA	NA	3686.63	NA	NA	NA	4716.79	3112.9	NA	NA
S-ribosyl-L-homocysteine	164991	147023	140068	180418	137714	149220	92610.2	89908	103308	120702	179015	171815	85575	93756	107598	171710	90904.1	118055	101985	107375	125358	132533	52158.5	52206.8	51045.5	26690.2	128563	46584.5	15728.4	25141.3
succinate	1.22599e+07	1.44152e+07	1.45375e+07	1.30408e+07	1.10755e+07	1.16788e+07	9.97031e+06	9.03917e+06	1.15967e+07	6.57772e+06	1.21522e+07	1.23388e+07	7.95697e+06	8.60662e+06	9.70655e+06	1.20817e+07	8.0938e+06	1.01577e+07	6.79557e+06	1.0567e+07	7.87378e+06	9.54072e+06	191269	5.80538e+06	149362	50009.5	9.75101e+06	181841	716131	388088
succinyl-CoA-methylmalonyl-CoA	NA	NA	NA	NA	NA	NA	NA	NA	NA	NA	NA	NA	NA	NA	NA	2622.37	NA	NA	3146.46	NA	NA	NA	NA	NA	NA	NA	NA	NA	11494	5693.73
succinyl-CoA	NA	NA	NA	NA	NA	NA	9438.89	NA	NA	17303.9	2615.67	NA	6291.32	NA	NA	2546.97	NA	16778.9	NA	13110.7	16237.8	12587.5	NA	NA	NA	NA	17881.6	NA	NA	NA
taurine	9.30468e+07	9.69065e+07	9.36065e+07	9.77013e+07	9.19263e+07	7.76808e+07	7.89824e+07	8.12657e+07	7.95082e+07	9.37278e+07	9.69326e+07	9.93486e+07	7.04099e+07	6.82442e+07	9.06379e+07	1.00342e+08	9.5958e+07	9.41184e+07	8.92202e+07	9.05942e+07	8.93222e+07	8.47359e+07	152406	4.29224e+07	171450	82764.9	8.91196e+07	73467.1	47331.8	17431.4
taurodeoxycholic acid	9491.44	4195.62	20456.8	11011.9	9439.1	10495.1	6292.79	NA	6292.41	8391.29	5769.11	11576.8	NA	NA	9438.81	7340.35	NA	6818.13	NA	13108.8	NA	7865.69	NA	5887.44	7597.56	3614.94	7865.92	NA	NA	6129.16
thiamine	NA	NA	NA	NA	5661.67	4439.9	NA	NA	NA	NA	18967.6	NA	5631.29	NA	NA	NA	NA	NA	NA	6278.96	NA	NA	32057.7	NA	54324	NA	NA	NA	NA	NA
thiamine pyrophosphate	NA	NA	NA	4138.03	NA	NA	NA	NA	2870.1	NA	NA	NA	NA	NA	NA	NA	NA	3612.66	NA	NA	NA	NA	NA	NA	NA	NA	NA	NA	NA	NA
thiamine-phosphate	39866	42454.9	37772.6	29298.5	65929	27792.1	21235.7	19924.7	19890.9	37215.7	90811.7	64488.6	17304.8	12577.9	48251.9	71656.3	41907.3	46314.3	51911.4	28259.6	49333.2	49833.5	NA	5767.23	NA	NA	39314.4	NA	NA	NA
threonine	6.32774e+06	7.32234e+06	5.32645e+06	4.64854e+06	6.56545e+06	2.94388e+06	2.933e+06	2.87125e+06	2.16084e+06	8.84378e+06	5.79873e+06	9.24433e+06	1.902e+06	2.1443e+06	4.13688e+06	8.97588e+06	6.79718e+06	7.65909e+06	7.66894e+06	4.68424e+06	4.61861e+06	4.43313e+06	3705.4	356232	NA	NA	3.70506e+06	4648.67	NA	NA
thymidine	12060.4	22542	8614.36	NA	6288.7	NA	10499.2	6789.23	8920.6	NA	3673.99	13142	NA	NA	NA	NA	NA	NA	NA	NA	NA	4716.05	20910.6	NA	4377.23	NA	NA	NA	NA	15155.4
thymine	51348.4	82244.4	52353.2	69881.4	47154.4	51987	79179.1	54145.4	51313.6	54029.8	76386.5	66290.3	48779.3	42628	55857.2	78593	81528	56123.9	80249.1	57574.3	55251.6	53075.7	26965.5	9212.39	6231.95	64671.7	61345	11611.1	21673.4	25821.5
trans, trans-farnesyl diphosphate	NA	18271.4	11120.2	20421.5	5770.38	6816.62	NA	NA	NA	NA	NA	11578.2	6556.93	6818.08	NA	6426.15	11024.2	NA	6749.93	3134.09	NA	6292.75	NA	NA	NA	NA	NA	NA	NA	NA
trehalose-6-phosphate	95742.9	118413	41376.9	102246	92939.6	30762.1	18651.8	33632	37090.4	46285.5	94369.5	47479.5	9956.49	13100.6	22237.9	144453	23806.9	86966.4	31929.7	37726.7	40617.9	68694.9	NA	7270.13	NA	NA	25746.5	4718.87	5806.6	NA
trehalose-sucrose	3.93976e+06	4.89732e+06	374175	714558	1.49783e+06	1.72481e+06	1.761e+06	1.06869e+06	146400	256250	1.90107e+06	210183	50608.8	39333.7	1.36177e+06	639115	6.49959e+06	2.70363e+06	1.81647e+06	190585	170278	724783	1064.58	5681.83	5851.3	1064.58	402604	10106	NA	NA
tryptophan	1.81159e+06	1.60697e+06	1.78492e+06	1.91325e+06	1.23772e+06	1.59005e+06	1.89828e+06	1.78905e+06	1.23556e+06	2.13594e+06	1.75191e+06	1.58223e+06	1.60387e+06	1.4096e+06	1.99529e+06	2.32225e+06	2.02314e+06	1.95736e+06	2.44685e+06	1.72833e+06	2.47552e+06	2.37653e+06	NA	454176	NA	NA	1.88327e+06	NA	6477.05	4692.51
tyrosine	509273	531639	583608	498984	500092	344672	327033	409060	287036	549313	588592	600162	309588	233894	393976	436836	383465	428044	534750	485791	367016	334920	NA	69651	4806.24	NA	436604	NA	4487.14	5540.94
UDP-D-glucose	2.5901e+06	2.10219e+06	2.56924e+06	1.86242e+06	1.4637e+06	1.83228e+06	1.52041e+06	1.17201e+06	1.7871e+06	1.20743e+06	1.40854e+06	2.09911e+06	1.21294e+06	949131	1.56934e+06	1.75364e+06	798915	996384	922828	1.06558e+06	1.0167e+06	1.34702e+06	NA	522287	NA	NA	1.91958e+06	3671.79	NA	NA
UDP-D-glucuronate	138953	152591	163131	123796	87572.3	139480	79720.1	70945.7	105405	78661	111694	143679	61356.8	45620.9	91771.6	129483	58730.2	70790.1	56629.5	53490.7	58206.9	51389.2	NA	17274.1	NA	NA	109072	NA	NA	NA
UDP-N-acetyl-glucosamine	488715	544630	480627	646598	298376	507614	364938	234930	364854	335633	314089	453050	268496	142633	306764	431590	225986	235116	162089	166729	147645	217097	NA	79185.9	NA	4195.42	530343	NA	NA	NA
UDP	626421	397173	649311	826128	538063	511320	552812	645688	500208	1.53634e+06	595753	767198	421093	290944	782924	824069	693467	456210	983404	469674	840242	604369	NA	119801	NA	NA	1.04784e+06	NA	62458	NA
UMP	211743	201739	141759	221249	160236	119723	175610	180226	114421	325601	251267	236684	95964.3	101304	168234	279186	303794	308909	302065	199262	219662	242194	NA	49282	NA	NA	194118	NA	NA	NA
uracil	33752.1	9370.61	55031.8	13233.3	27896.8	41064.5	37547.8	21178	NA	14148.1	41413.6	28424.6	42052.3	38197	NA	14740.7	50568.6	22379.9	43335.8	15400.8	NA	9434.99	78440.7	53596.1	74969.4	77681.8	41729.2	67707.6	227975	5.65261e+06
urea	2.34298e+06	1.81569e+06	1.27869e+06	2.1622e+06	1.03864e+06	1.05862e+06	1.30234e+06	572102	763268	918063	1.54432e+06	2.34299e+06	441012	609599	1.463e+06	2.2489e+06	1.2962e+06	1.89482e+06	1.83864e+06	1.45759e+06	991806	1.50437e+06	90256.2	170237	263426	239439	788947	76571.9	68900	370506
uric acid	77516.3	85849.6	112086	75262.6	61932.5	52159.1	50108.7	27463.1	67213.9	60621.2	94283.9	103671	37092.9	20509.4	128345	84489	49635.2	112485	63124.3	67387.3	94843.8	42098.2	13800	19684.6	13668.3	3961.92	71988.9	6132.1	NA	38513.5
uridine	18537.9	16323.9	28670.1	NA	NA	NA	NA	NA	12372.2	9660.02	21959.7	NA	NA	NA	7296.64	26318.2	24612.4	17657.3	11811.7	31036.8	NA	8059.22	8530.88	NA	8243.22	13458.1	11019.1	35129.1	47176.8	38574.8
UTP	182465	150535	123606	224171	281573	153554	272532	371456	183551	1.60284e+06	221851	374182	308804	219722	428025	398542	356264	190882	723705	173535	803724	266904	NA	57149.8	NA	4718.58	603586	6815.61	NA	3146.14
valine	119857	162470	81892.5	142038	134315	81723.4	63497.9	88017.2	76871.7	143478	190554	162417	70764.4	55983.1	119427	131304	124218	132499	148361	104521	100529	105485	3548.64	16292.8	NA	8293.71	135805	NA	NA	NA
xanthine	5.27359e+06	6.78513e+06	6.01721e+06	5.55219e+06	5.65936e+06	3.32333e+06	3.48689e+06	2.35337e+06	3.55053e+06	2.6741e+06	5.91292e+06	6.39895e+06	3.08464e+06	2.6791e+06	4.29801e+06	7.53511e+06	4.42932e+06	5.63694e+06	2.57456e+06	4.22102e+06	2.83179e+06	4.31645e+06	32273.5	1.38547e+06	68077.9	84451.1	3.62567e+06	10245.5	49682.8	29183.1
xanthosine	330332	159910	434216	132930	341899	248596	248050	95021.2	130080	45916	209960	393114	77297.9	107318	348757	455313	35925.7	45546.4	33327.8	243689	68025.9	208698	19465.5	70737.4	14791.6	5735.59	182190	3341.69	6418.42	33506.2
xanthosine-5-phosphate	NA	5767.09	4717.81	NA	10490.1	4207.55	5921.54	6292.59	4717.86	9963.07	NA	5768.63	6835.41	NA	4215.74	5235.86	NA	6308.48	NA	NA	NA	NA	NA	NA	NA	NA	3684.61	NA	NA	NA
xanthurenic acid	187309	163600	169900	123022	112526	194216	134198	125450	140467	113604	125321	194119	169160	88299	180925	159765	72246.7	114202	131891	101325	126664	125748	20848.2	100576	32092	18614.5	151771	9003.32	25913.8	142426
NA: not available
