# Supplementary material for: Behavioral and Metabolome Differences between C57BL/6 and DBA/2 Mouse Strains: Implications for Their Use as Models for Depression- and Anxiety-Like Phenotypes
Source: Metabolites. 2021 Feb 23;11(2):128. doi: 10.3390/metabo11020128 (PMC7926853; doi:10.3390/metabo11020128)
Supplement: Supplementary file 1 [file metabolites-11-00128-s001.zip › Table S2.xlsx]

## Sheet: plasma_metabolites
Metabolite	B6	B6	B6	B6	B6	B6	B6	B6	B6	B6	B6	B6	B6	B6	B6	DBA	DBA	DBA	DBA	DBA	DBA	DBA	DBA	DBA	DBA	DBA	DBA	DBA	DBA	DBA
1,3-diphopshateglycerate	28716.2	40791.3	76690.6	164107	29775.1	62244.2	85012.7	49911.4	97700	98975.3	55419.3	47586.9	74106.6	30128.3	86417.1	31347.6	77403.6	17780.8	20732.8	143938	6304.56	30215.1	11902.3	7215.21	4702.38	37025.7	51994.9	26658.4	3664.59	125572
1-methyladenosine	NA	NA	NA	NA	NA	NA	NA	NA	NA	NA	NA	NA	NA	NA	NA	NA	NA	NA	NA	NA	NA	NA	NA	NA	NA	NA	NA	NA	NA	NA
1-methyl-histidine	8.11221e+06	1.01891e+07	8.58049e+06	1.5325e+07	1.44629e+07	1.61754e+07	1.2144e+07	1.24535e+07	9.58392e+06	1.05543e+07	1.12487e+07	1.00168e+07	1.22437e+07	8.70023e+06	4.78172e+06	5.01078e+06	2.99915e+06	921394	1.04142e+07	9.71949e+06	1.16241e+07	7.28228e+06	4.42164e+06	7.1541e+06	9.76306e+06	7.47285e+06	6.22768e+06	5.69669e+06	3.21505e+07	5.4736e+06
2,3-dihydroxybenzoic acid	11071.6	NA	32489.3	6534.52	NA	NA	11349.9	6880.69	22337.8	6080.83	23680.8	22318.5	29312.3	7093.42	11690.7	13477.7	NA	NA	6035.76	5242.01	3994.87	15029.6	NA	14716.7	NA	NA	22039.2	NA	9815.53	NA
2,3-diphosphoglyceric acid	115612	160873	487086	985298	134866	243349	334654	204965	313367	320110	247990	233290	524284	67532.6	394890	206296	376278	57545.4	115347	693415	49955.8	201999	113857	49114.9	46085.3	182485	239673	85302	30300.9	779291
2-aminooctanoic acid	1.92279e+07	2.53988e+07	2.29784e+07	9.15808e+06	1.29369e+07	1.3045e+07	2.57389e+07	2.07949e+07	1.89889e+07	1.66764e+07	1.90177e+07	2.11262e+07	7.8646e+06	6.28919e+06	7.02969e+06	4.87463e+06	5.89565e+06	1.26866e+06	1.72574e+07	1.87842e+07	1.24088e+07	6.98571e+06	4.34709e+06	4.8977e+06	1.59941e+07	1.26036e+07	6.12985e+06	4.70847e+06	5.28596e+06	3.91454e+06
2-dehydro-D-gluconate	28399.4	94410.9	44484	67997.7	38201.3	11854.6	10852.2	15171.3	NA	4236.89	12030.3	7498.95	NA	NA	NA	NA	NA	NA	5888.29	14670.6	8891.3	NA	4205.37	5269.6	4880.82	NA	9830.06	6797.63	NA	NA
2-deoxyglucose-6-phosphate	968741	748215	693472	830539	797996	329551	208673	114541	150172	26125.6	64835.9	43625.7	30331.2	10460.2	5194.82	4682.59	5034.46	NA	6274.06	28237	10981.7	20914.8	5751.06	9936.75	7846.27	16738.3	6279.07	NA	NA	5233.07
2-hydroxy-2-methylbutanedioic acid	269671	391132	395692	423484	233166	219143	153006	126712	139471	104071	81199.1	72647.8	32632.2	62627.6	27942.6	15960.5	33454.6	NA	65823.1	120089	66087	66759.6	46281.7	44621.1	61107.6	45315	44659	26407.2	NA	39370
2-hydroxygluterate	129681	215895	144548	92930.3	23941.9	26427	9700.04	8368.38	NA	NA	4525.86	4706.61	NA	NA	NA	NA	NA	NA	NA	5842.19	NA	NA	NA	NA	NA	NA	NA	NA	NA	NA
2-isopropylmalic acid	46546.1	81734.8	72536.9	80919.2	94482.6	61738.6	83325.1	47635	47673.2	37066.7	51215.6	45265.2	60710.6	70318.9	33467.6	8414.29	23011	NA	34699.8	65655.8	29282	24135.7	13854.1	41482.8	30966.3	13670.2	32945.5	29790.9	13543.5	14587.5
2-ketohaxanoic acid	13132.3	27292.3	16488.2	NA	10381.9	NA	NA	8897.77	NA	NA	5682.74	3979.14	16399.6	NA	NA	NA	NA	NA	3433.6	NA	NA	NA	NA	NA	NA	NA	NA	NA	NA	NA
2-keto-isovalerate	649725	581413	580348	824909	337950	248516	75361.1	66692.8	104576	60972.3	107908	61542	22679.1	21918.2	8897.08	10897.7	12995.5	NA	40573.2	55287.3	26471.6	28061.9	13139.2	10507.8	24292	21794.1	27251.9	10264.2	NA	6807.22
2-oxo-4-methylthiobutanoate	6390.85	NA	NA	6087.12	NA	5914.21	NA	NA	NA	NA	NA	NA	NA	NA	NA	NA	NA	NA	NA	6762.24	NA	NA	NA	4706.13	NA	NA	NA	NA	NA	NA
2-oxobutanoate	106438	56984	65480.8	43781.1	49161.5	41228.7	25568.9	6497.28	12030.6	10890	3208.02	NA	NA	NA	NA	NA	NA	NA	NA	5845.36	4704.25	NA	NA	12014.8	5062.18	NA	NA	NA	NA	NA
3-hydroxy-3-methylglutaryl-CoA	NA	NA	NA	NA	NA	NA	NA	NA	NA	NA	NA	NA	NA	NA	NA	NA	NA	NA	NA	NA	NA	NA	NA	NA	NA	NA	NA	NA	NA	NA
3-hydroxybutyryl-CoA	NA	NA	NA	NA	NA	NA	NA	NA	NA	NA	NA	NA	NA	NA	NA	NA	NA	NA	NA	NA	NA	NA	NA	NA	NA	NA	NA	NA	NA	NA
3-methylphenylacetic acid	7994.7	20703.4	6219.1	NA	19205	NA	NA	24076.4	8201.3	7556.66	NA	NA	7517.84	NA	NA	NA	NA	NA	3717.82	NA	NA	7051.25	5367.73	5821.38	3742.99	NA	NA	6744.4	NA	NA
3-phosphoglycerate	616944	647476	1.39166e+06	1.32508e+06	315522	654708	280936	307673	533579	294882	305094	388676	383314	95664.7	136634	135886	158326	18834.5	117533	674470	101516	206064	82622.6	113423	228728	178675	279641	86566.2	72863	79507.7
3-phospho-serine	8367.83	4185.19	2090.95	2626.87	4182.6	NA	NA	2649.24	NA	NA	NA	4704.87	NA	NA	NA	NA	NA	NA	NA	2091.63	NA	NA	NA	NA	NA	NA	NA	NA	NA	NA
3-S-methylthiopropionate	50441	71242.7	88390.7	83750.4	84193.5	93068	49165	58044.3	44973.3	24590.8	25628.4	42913.8	24574.1	28246	10982.8	4202.34	4184.08	NA	11506.8	14251.5	14643	8367	10460.8	6274.78	17779.2	15684.3	5228.91	7846.1	7842.35	10981.8
4-aminobutyrate	32232.7	43792.7	32001.5	18151	10748.3	5356.67	NA	NA	NA	NA	NA	NA	NA	NA	NA	NA	NA	NA	NA	NA	NA	NA	NA	NA	NA	NA	NA	NA	NA	NA
4-pyridoxic acid	11621.5	7494.52	6827.93	16678.9	21265.6	9225.19	13092.3	25254.3	7434.8	11937.8	14141.1	5452.59	NA	7174.84	8030.4	7264.99	4608.92	NA	8053.86	33514.8	18151.5	7236.2	11568.8	4562.66	9918.62	10272.9	12055.7	14648.9	11594.1	13784.5
5-methoxytryptophan	NA	5675.92	NA	NA	NA	6474.53	NA	11508.3	4774.27	NA	NA	6264.31	4156.81	NA	NA	NA	NA	NA	NA	3758.47	NA	NA	NA	NA	NA	NA	NA	NA	NA	4703.21
5-methyl-THF	NA	NA	NA	NA	NA	NA	NA	NA	NA	NA	NA	NA	NA	NA	NA	NA	NA	NA	NA	NA	NA	NA	NA	NA	NA	NA	NA	NA	NA	NA
5-phosphoribosyl-1-pyrophosphate	NA	4691.79	8990.38	8874.29	NA	NA	NA	NA	NA	NA	NA	NA	NA	NA	NA	NA	NA	NA	NA	NA	NA	NA	NA	NA	NA	NA	NA	NA	NA	NA
6-phospho-D-gluconate	7330.09	18819	7300.79	7799.44	17264.2	NA	NA	NA	6767.82	4701.8	7843.07	9931.42	NA	NA	NA	NA	NA	NA	NA	NA	NA	NA	NA	NA	NA	3152.34	NA	NA	NA	NA
7,8-dihydrofolate	NA	NA	NA	NA	NA	NA	NA	NA	NA	NA	NA	NA	NA	NA	NA	NA	NA	NA	NA	NA	NA	NA	NA	NA	NA	NA	NA	NA	NA	NA
7-methylguanosine	40238.1	43331.7	69833.3	68479.1	63288.6	59698.3	49155.3	54073.4	53346.6	41309.1	67460	82088.9	100420	48633.3	44456.1	35005	31381.6	30335.3	38178.5	53862.4	54910.6	55953.8	55446.6	43405.7	60660.3	47072.6	40266.3	49153.8	38689.1	32421.8
acadesine	NA	NA	NA	NA	NA	NA	NA	NA	NA	NA	NA	NA	5751.21	NA	NA	NA	NA	NA	NA	NA	NA	NA	NA	NA	NA	NA	NA	NA	NA	NA
acetoacetate	90281.7	79940.7	45562.1	69029.9	62933.9	47552.7	37503.2	17679.2	NA	NA	NA	5289.47	NA	NA	8354.2	NA	NA	NA	NA	4736.49	10978.7	NA	NA	6391.73	NA	NA	NA	NA	NA	NA
acetoacetyl-CoA	NA	NA	NA	NA	NA	NA	NA	NA	NA	NA	NA	NA	NA	NA	NA	NA	NA	NA	NA	NA	NA	NA	NA	NA	NA	NA	NA	NA	NA	NA
acetylcarnitine DL	3.93913e+07	6.03129e+07	5.49081e+07	6.27349e+07	6.11214e+07	4.93349e+07	4.6621e+07	3.40299e+07	3.50924e+07	2.18298e+07	3.14522e+07	2.56796e+07	3.33995e+07	2.22735e+07	1.1176e+07	2.42874e+07	1.42759e+07	2.82025e+06	3.25834e+07	3.38666e+07	2.7923e+07	2.60831e+07	2.3116e+07	2.88874e+07	2.93031e+07	2.71257e+07	2.4608e+07	1.75444e+07	2.27243e+07	1.29725e+07
acetyl-CoA	NA	NA	NA	NA	NA	NA	NA	NA	NA	NA	NA	NA	NA	NA	NA	NA	NA	NA	NA	NA	NA	NA	NA	NA	NA	NA	NA	NA	NA	NA
acetyllysine	34356.8	NA	39623.3	36333.3	NA	18196.7	61064.2	NA	NA	39157	43748.4	30239.9	24339.3	23553.8	26447.2	25264.6	24140.7	NA	27326.2	NA	21076.4	21818.3	20877.4	17362	14777.2	19399.6	NA	35521.3	29999.8	8497.53
acetylphosphate	601594	1.11336e+06	578651	732634	1.02959e+06	785749	716007	657444	537765	490626	664358	599750	527111	434992	346820	374493	250337	165080	666704	515608	365777	442937	290802	346152	506357	426539	197522	163704	179834	197848
aconitate	279228	1.08268e+06	1.06154e+06	1.00835e+06	256069	215424	218053	123458	131945	90489	189664	126965	14015.3	83086	21942	28964.4	16466.2	NA	64587.6	108247	83075.7	68586.7	50078	53669.7	79611.5	75339.1	68436.2	38128	12438.6	26071.9
adenine	324200	312307	119539	132789	189157	213349	112809	89103.6	82877.5	110329	37044.8	67171.3	198271	151500	NA	103220	20552.7	64641.4	53019.3	83130.8	130909	NA	NA	126190	NA	43791.9	56673.5	35987.5	60544.7	72402.3
adenosine	85463.8	97293.2	36546.6	475988	21608.9	111157	71081.4	149690	19596.4	129797	36585.9	42131.6	37845.5	87121.1	18204.2	51447.3	24922.4	63342.6	70053.3	18905.6	24435.1	74337.4	42452.6	75300.1	64082.3	27361.3	33799.2	35163.8	14798.1	63074.9
adenosine 5-phosphosulfate	NA	NA	NA	NA	NA	NA	NA	NA	NA	NA	NA	NA	NA	NA	NA	NA	NA	NA	NA	NA	NA	NA	NA	NA	NA	NA	NA	NA	NA	NA
ADP-D-glucose	NA	NA	NA	NA	NA	NA	NA	NA	NA	NA	NA	NA	NA	NA	NA	NA	NA	NA	NA	NA	NA	NA	NA	NA	NA	NA	NA	NA	NA	NA
ADP	NA	NA	NA	NA	NA	NA	NA	NA	NA	NA	NA	NA	NA	NA	NA	NA	NA	NA	NA	NA	NA	NA	NA	NA	NA	NA	NA	NA	NA	NA
a-ketoglutarate	1.01921e+06	885386	709391	797763	881076	936660	796874	650487	713332	589375	638226	611285	481054	426066	254151	310831	220006	46561.4	444694	579432	559499	504852	355522	349256	539005	350344	349657	206943	240505	235797
alanine	3.18049e+06	3.14502e+06	3.30173e+06	2.94925e+06	981813	360429	65593.3	27298.7	60871.1	13024.5	41748	25958.3	33985.4	5298.74	9440.36	8354.73	9411.84	5234.57	18572.7	29665.7	20228.1	16300.1	12552.9	13071.1	22992.4	18750.8	24580.1	17782.9	13597.9	19878.4
allantoate	76245.9	134394	122418	96217.1	68265.9	96297.3	172807	62421.4	113240	63908.3	4732.76	98897.3	60027.3	54335.3	51872.3	26137.1	27868.3	NA	116764	72208.5	45847.5	74782.3	22841.1	39117.5	48713.3	55441	48467.8	34331.5	10533.3	NA
allantoin	2.18473e+06	3.39478e+06	3.28652e+06	4.41902e+06	2.57696e+06	3.15986e+06	2.72917e+06	2.53404e+06	2.50353e+06	2.42517e+06	2.50365e+06	2.58491e+06	2.3704e+06	1.2034e+06	1.00284e+06	435924	362944	46009.6	1.61432e+06	1.81517e+06	1.82869e+06	1.27879e+06	763739	877981	1.58837e+06	1.30651e+06	1.14245e+06	841220	501527	749765
aminoadipic acid	130525	197170	33440.5	16334.8	84565.6	52403.4	26853.1	13846	18194.5	10290.1	28660	5222.9	7954.48	NA	9805.15	8442.23	3870.97	6760.93	NA	5425.96	15773.7	8445.12	NA	19145.7	8129.77	8409.39	NA	NA	6311.19	26410.7
aminoimidazole carboxamide ribonucleotide	NA	NA	NA	NA	NA	9938.15	NA	NA	NA	NA	NA	NA	NA	NA	NA	NA	NA	NA	4716.9	5751.77	NA	4177.64	NA	NA	NA	NA	8892.14	NA	8931.92	26694.9
AMP	570747	492450	1.30035e+06	1.68549e+06	202796	801307	377225	623844	690253	1.19e+06	666918	968598	1.97498e+06	204957	1.71628e+06	337948	1.42634e+06	335443	383144	1.07306e+06	356278	413705	925298	147354	250967	655661	1.13173e+06	282896	446439	966008
anthranilate	1.53886e+06	1.27034e+06	1.64907e+06	1.01268e+06	1.26486e+06	953301	1.39683e+06	1.00065e+06	769649	722923	639692	1.46319e+06	859023	778170	467656	991372	989981	680742	1.42656e+06	1.87842e+06	793029	763782	875012	455978	538798	600926	698368	508748	531409	539084
arginine	14193.5	NA	25026.6	NA	202309	16904.9	59876.5	81347.2	59957.7	124292	128678	NA	42533.4	NA	16188.1	57642.3	NA	NA	86578	38283.9	20630.8	23869	26841.6	41876.8	24699.5	59146.6	46734.7	154157	19386.2	13069.8
ascorbic acid	573036	296357	326079	1.06163e+06	480535	289374	116584	191134	38316.9	152121	32542.6	12430.1	32745.8	50671.9	5762.37	9922.06	6478.59	NA	6335.82	130766	122545	10442.9	NA	46636.3	73214.3	16731.9	7332.46	3659.96	4198.51	4182.86
asparagine	2.26512e+06	1.85297e+06	1.48096e+06	1.9669e+06	1.30279e+06	1.3006e+06	218825	232655	166294	72488.6	72947.3	37502.2	59253.4	19253.8	6784.71	4299.05	NA	NA	18017.6	150791	65134.2	18897.5	12022.9	12837.9	30367.4	16601.3	24099.4	6043.2	NA	6009.25
aspartate	9383.15	NA	37840.1	25635.9	17965.7	12460	13523.2	9287.45	8432.71	4634.43	11455.8	NA	7174.23	NA	6253.39	NA	7836.37	NA	NA	10570.4	4817.58	11310.5	9754.46	6381.53	NA	4772.54	5484.8	NA	NA	7295.04
ATP	12792.9	16740.7	38697.8	84203.4	13066.1	35043.7	22485.1	10464.1	27568.3	29800.5	26673.3	28753.7	71632.9	5753.87	52917.9	24574.3	30986.9	8867.94	5751.22	46543.1	8374.51	15677.7	17259.7	6795.45	NA	17780.9	16247.2	8891.69	NA	83218.2
atrolactic acid	167186	431325	227759	174464	251221	270909	197803	128510	172195	137093	197001	69093.8	142525	104145	81939.6	25885.6	56494.2	20272.2	208692	305353	258970	195858	33058.3	128848	59298.5	59599.6	44831.4	61469	26171.2	49781.3
betaine	5.01947e+07	7.34423e+07	5.90514e+07	7.49729e+07	5.53559e+07	4.25671e+07	2.75858e+07	1.62196e+07	1.52442e+07	7.05341e+06	1.23474e+07	7.24324e+06	NA	4.95384e+06	2.23863e+06	2.33329e+06	1.3396e+06	160366	4.30904e+06	7.3301e+06	6.24497e+06	3.38161e+06	3.29144e+06	3.64846e+06	5.36179e+06	2.44073e+06	3.06128e+06	2.56104e+06	2.07143e+06	1.11174e+06
betaine aldehyde	176286	205953	227675	232809	259911	189185	141582	116747	113368	94580.5	84276.4	71430.6	61490.6	34527.7	58535.7	38212.9	39937.3	8375.49	51351.9	62785.9	58698.8	54953.9	38588.2	38505.8	56293.3	41288.6	75395.2	51048.4	36852.6	99652.2
biotin	22633.1	40013.3	13893.8	7964.48	17607.2	13037.2	14826.5	16000.5	3072.89	9479.95	10696.9	12113.7	8146.1	6660.68	NA	29115.8	22923.3	7925.6	33174.1	22075.9	8066.07	15127	NA	11894.9	11181.9	6300.84	4971.2	NA	8692.49	7215.3
butyryl-CoA	NA	NA	NA	NA	NA	NA	NA	NA	NA	NA	NA	NA	NA	NA	NA	NA	NA	NA	NA	NA	NA	NA	NA	NA	NA	NA	NA	NA	NA	NA
carbamoyl phosphate	592877	694423	508846	908518	487885	709781	334191	380333	359758	301838	401895	256175	160769	153220	134785	95711.1	34495.5	NA	201879	152169	177462	166965	101747	97259.2	215766	172558	174478	73695.2	184657	94150.8
carnitine	7.99891e+07	7.91636e+07	6.56363e+07	7.63008e+07	7.65154e+07	6.71747e+07	6.69687e+07	6.29567e+07	5.55138e+07	5.99599e+07	6.21444e+07	5.93669e+07	6.34407e+07	5.22066e+07	5.06239e+07	5.8888e+07	4.56034e+07	1.89806e+07	5.80821e+07	5.15193e+07	5.89648e+07	5.46102e+07	4.78302e+07	4.89614e+07	5.26906e+07	4.67082e+07	4.90451e+07	4.53356e+07	5.72514e+07	4.56615e+07
CDP-choline	NA	NA	NA	NA	NA	NA	NA	NA	NA	NA	NA	NA	NA	NA	NA	NA	NA	NA	NA	NA	NA	NA	NA	NA	NA	NA	NA	NA	NA	NA
CDP-ethanolamine	NA	NA	NA	NA	NA	NA	NA	NA	NA	NA	NA	NA	NA	NA	NA	NA	NA	NA	NA	NA	NA	NA	NA	NA	NA	NA	NA	NA	NA	NA
CDP	NA	NA	NA	NA	NA	NA	NA	NA	NA	NA	NA	NA	NA	NA	NA	NA	NA	NA	NA	NA	NA	NA	NA	NA	NA	NA	NA	NA	NA	NA
cellobiose	NA	NA	NA	NA	NA	NA	NA	NA	NA	NA	NA	NA	NA	NA	NA	NA	NA	NA	NA	NA	NA	NA	NA	NA	NA	NA	NA	NA	NA	NA
cholesteryl sulfate	8367.05	NA	12542.8	9412.14	6879.87	NA	NA	3709.79	6799.64	NA	NA	NA	NA	NA	NA	NA	NA	NA	NA	NA	NA	NA	NA	NA	6275.26	NA	NA	NA	NA	NA
cholic acid	NA	NA	NA	NA	NA	NA	NA	NA	NA	NA	NA	NA	NA	NA	NA	NA	NA	NA	NA	NA	NA	NA	NA	NA	NA	NA	NA	NA	NA	NA
choline	NA	NA	21296.4	36699.6	13311.8	23945.6	3169.53	12218.4	15353	15679.4	3361.84	NA	NA	4201.79	5632.15	4882.95	3632.04	NA	NA	NA	4309.52	13196.5	NA	11852.4	5491.32	14034.1	5074.38	7079.21	NA	NA
citraconic acid	585465	882238	524150	820848	267715	121113	97121.3	67639.3	125261	53557.2	84844.3	63904	33301.4	39024.3	11428.6	34613.4	19874.9	NA	49715.7	77083.8	56077.8	38388.5	30951.5	35649.8	39837.8	36836.1	46264.9	30764	6733.36	24999.2
citrate	3.12132e+07	4.71612e+07	4.169e+07	5.33478e+07	4.32959e+07	4.23377e+07	3.44872e+07	2.94769e+07	3.33251e+07	2.53463e+07	2.99959e+07	2.46993e+07	2.51184e+07	1.87063e+07	6.33542e+06	8.32322e+06	4.9554e+06	1.59656e+06	1.92147e+07	2.7011e+07	2.20717e+07	1.74519e+07	1.12745e+07	1.38066e+07	1.61051e+07	1.52338e+07	1.82312e+07	1.12794e+07	1.55591e+06	7.97763e+06
citrate-isocitrate	6.08068e+07	8.46983e+07	8.29371e+07	9.14749e+07	7.06928e+07	7.70342e+07	6.72726e+07	6.05818e+07	6.74409e+07	5.18976e+07	6.20101e+07	5.20823e+07	5.35447e+07	3.19047e+07	1.34474e+07	1.56781e+07	1.20089e+07	3.05808e+06	3.86871e+07	5.73134e+07	4.64792e+07	3.73707e+07	2.21496e+07	3.03618e+07	3.85918e+07	3.08817e+07	3.96358e+07	2.28626e+07	3.80277e+06	1.76633e+07
citrulline	1.90531e+07	2.79591e+07	1.93122e+07	2.04514e+07	1.85591e+07	1.99555e+07	1.2612e+07	1.22437e+07	1.12413e+07	5.27546e+06	6.3067e+06	5.25709e+06	4.74897e+06	3.33159e+06	1.00825e+06	3.01804e+06	1.31443e+06	133352	1.01304e+07	1.37303e+07	7.43323e+06	6.47072e+06	2.38976e+06	3.79824e+06	4.6729e+06	1.96215e+06	3.89091e+06	1.65834e+06	1.71263e+06	3.32704e+06
CMP	13596	9416.87	19872.1	28758.4	9141.85	20914.9	6279.31	8894.17	11504	20924	9936.07	12547.8	NA	NA	7842.05	3659.53	7843.41	NA	7324.66	10484.6	5752.1	10461.1	9938.03	NA	7322.74	4707.77	14641.6	6291.76	NA	4183.49
coenzyme A	NA	NA	NA	NA	NA	NA	NA	NA	NA	NA	NA	NA	NA	NA	NA	NA	NA	NA	NA	NA	NA	NA	NA	NA	NA	NA	NA	NA	NA	NA
creatine	5.87487e+07	7.35909e+07	7.44951e+07	7.19811e+07	5.92856e+07	7.34047e+07	5.14374e+07	4.41046e+07	3.9293e+07	3.75729e+07	4.31403e+07	3.90897e+07	4.39761e+07	2.64309e+07	1.69102e+07	1.74861e+07	1.12888e+07	3.70195e+06	3.17849e+07	3.27615e+07	2.62055e+07	2.39757e+07	1.54026e+07	1.97149e+07	2.47743e+07	1.99179e+07	2.36865e+07	1.50789e+07	1.96089e+07	2.20726e+07
creatinine	439424	673585	569890	609504	541211	423115	345389	411990	326178	240036	262495	188716	402798	169481	176676	115198	120226	39810.9	159819	300774	152205	133652	65071.1	91408.8	188362	95285.7	119467	120723	95590.5	240490
CTP	NA	NA	NA	NA	NA	NA	NA	NA	NA	NA	NA	NA	NA	NA	NA	NA	NA	NA	NA	NA	NA	NA	NA	NA	NA	NA	NA	NA	NA	NA
cyclic bis(3->5) dimeric GMP	NA	NA	NA	NA	NA	NA	NA	NA	NA	NA	NA	NA	NA	NA	NA	NA	NA	NA	NA	NA	NA	NA	NA	NA	NA	NA	NA	NA	NA	NA
cyclic-AMP	NA	10294.3	NA	10226.2	10956.4	5443.38	NA	NA	NA	NA	NA	14089.6	NA	NA	NA	NA	NA	NA	NA	NA	NA	5764.29	NA	NA	NA	NA	NA	NA	NA	NA
cystathionine	51772.3	75843.5	79509.7	99911.3	49682.1	79509.8	89430.2	43404.1	68502.3	64323.3	104569	50724.9	60143	32437.9	26671.6	14116	25097	NA	63260.7	59083.4	60654.7	27718	32942.8	23533.4	37683.5	37135	22483	28770.4	24194.1	31136.8
cysteine	4652.51	10544.5	NA	NA	NA	NA	NA	NA	NA	NA	NA	NA	NA	NA	NA	NA	NA	NA	NA	NA	NA	NA	NA	NA	NA	NA	NA	NA	NA	NA
cystine	47041.8	85226.2	6719.93	38678.6	23517	19465.8	23009.9	22512.6	NA	26674.4	10463.8	6790.78	5227.7	45493	8367.34	12031.4	7845.01	NA	18829.6	28761.8	60658.8	11505.6	12034.9	35559.5	51776.2	6778.35	4704.51	20391.9	439518	1.01319e+06
cytidine	945566	2.05025e+06	1.97766e+06	1.39787e+06	1.91027e+06	1.51891e+06	1.23293e+06	990195	827645	331998	1.02209e+06	637497	600942	321150	449216	312284	127092	20397.4	489000	953803	721510	770624	390242	587661	1.07297e+06	516600	352780	120803	315881	287572
cytosine	164085	126836	117840	138235	115788	120014	96301.5	106427	79921.1	74347.2	78922.5	72619.7	57641.5	68821	35758.4	59798.6	40454.8	14320.1	66292.5	110783	75594.7	59444.2	39211.4	58960.4	54944.7	30026.5	41599.6	32275.5	27296.5	33899.5
dAMP	20392.9	13601.5	NA	11505.4	3131.38	5230.34	4939.69	5252.59	7322.58	4705.74	NA	6794.28	NA	4705.64	NA	3659.55	NA	3722.68	6807.67	NA	NA	3137.97	NA	5751.23	NA	NA	NA	6274.84	NA	NA
dATP	NA	NA	NA	NA	NA	NA	NA	NA	NA	NA	NA	NA	NA	NA	NA	NA	NA	NA	NA	NA	NA	NA	NA	NA	NA	NA	NA	NA	NA	NA
dCDP	NA	NA	3673.64	NA	8628.88	NA	NA	NA	NA	NA	NA	NA	NA	NA	NA	NA	NA	NA	NA	NA	NA	NA	NA	NA	NA	NA	NA	NA	NA	NA
dCMP	NA	NA	NA	NA	NA	NA	NA	NA	NA	NA	NA	NA	NA	NA	NA	NA	NA	NA	NA	NA	NA	NA	NA	NA	NA	NA	NA	NA	NA	NA
dCTP	NA	NA	NA	NA	NA	NA	NA	NA	NA	NA	NA	NA	NA	NA	NA	NA	NA	NA	NA	NA	NA	NA	NA	NA	NA	NA	NA	NA	NA	NA
deoxyadenosine	NA	NA	6272.49	11119.9	9367.87	4580.89	10843.2	3673.2	NA	NA	5767.67	NA	4516.65	NA	NA	NA	NA	NA	4681.79	NA	NA	NA	NA	NA	NA	NA	NA	NA	NA	NA
deoxycholic acid	NA	NA	NA	NA	NA	NA	NA	NA	NA	NA	NA	NA	NA	NA	NA	NA	NA	NA	NA	NA	NA	NA	NA	NA	NA	NA	NA	NA	NA	NA
deoxyguanosine	NA	NA	NA	NA	NA	NA	NA	NA	NA	NA	NA	NA	NA	NA	NA	NA	NA	NA	NA	NA	NA	NA	NA	NA	NA	NA	NA	NA	NA	NA
deoxyinosine	NA	NA	NA	NA	NA	NA	NA	NA	NA	NA	NA	NA	NA	NA	NA	NA	NA	NA	4180.37	NA	NA	NA	NA	NA	NA	NA	NA	NA	NA	NA
deoxyribose-phosphate	67934.1	20918.2	5752.18	NA	31887.7	7317.54	10909.1	NA	6140.56	3138.13	6795.64	4695.54	7317.69	6800.74	6799.43	4183.28	5236.79	NA	NA	NA	3660.08	3139.04	NA	5751.26	NA	5229.75	4183.46	NA	NA	5753.39
deoxyuridine	NA	NA	NA	NA	NA	NA	NA	NA	NA	NA	NA	NA	NA	NA	NA	NA	NA	NA	NA	NA	NA	NA	NA	NA	NA	NA	NA	NA	NA	NA
dephospho-CoA	6272.05	NA	NA	NA	NA	NA	NA	NA	NA	NA	NA	NA	NA	NA	NA	NA	NA	NA	NA	NA	NA	NA	NA	NA	NA	NA	NA	NA	NA	NA
D-erythrose-4-phosphate	6801.43	25635.7	16750	12007.1	15164.4	4701.41	5752.38	NA	10460.4	5751.54	13074.9	4709.2	NA	7844.47	NA	NA	NA	NA	NA	8889.74	NA	NA	NA	NA	NA	NA	NA	NA	NA	NA
dGDP	NA	NA	NA	NA	NA	NA	NA	NA	NA	NA	NA	NA	NA	NA	NA	NA	NA	NA	NA	NA	NA	NA	NA	NA	NA	NA	NA	NA	NA	NA
D-glucarate	34434.3	42626	27281.9	16652.4	27089.3	25627.6	18307.6	11528.4	8936.81	6677.44	8319.86	5136.57	6797.32	NA	NA	NA	NA	NA	NA	17782.3	4706.06	5217.45	NA	7307.96	NA	NA	NA	6797.13	NA	4186.59
D-gluconate	32889.5	61094.5	42665	17020.2	65870.1	43073.3	128306	31516.6	47115.8	33563	45283.6	33136.4	39771.6	48703.2	15026.6	25102.5	6003.76	8405.91	34139.6	40223.6	28135.3	26769.3	36506	23234.8	37455.3	6932.8	6622.34	10914.7	12592.9	8869.52
D-glucono-1,5-lactone-6-phosphate	5222.66	11474.9	10003.2	23698.7	NA	NA	NA	6370.96	NA	NA	4731.18	NA	NA	4239.24	NA	NA	NA	NA	4167.78	NA	NA	NA	NA	NA	NA	3661.55	NA	NA	NA	NA
D-glucosamine-1-phosphate	NA	NA	NA	NA	NA	NA	NA	NA	NA	NA	NA	NA	NA	NA	NA	NA	NA	NA	NA	NA	NA	NA	NA	NA	NA	NA	NA	NA	NA	NA
D-glucosamine-6-phosphate	5210.37	14682.3	NA	5214.52	NA	NA	NA	NA	6271.3	NA	5752.9	NA	NA	NA	NA	NA	NA	NA	NA	NA	NA	NA	NA	NA	NA	NA	NA	NA	NA	NA
D-glyceraldehdye-3-phosphate	7350.95	7275.94	6591.51	4333.55	11523.8	10279.8	9034.35	6036.05	6956.11	3592.33	9106.12	6435.81	8083.78	9636.02	NA	NA	6272.98	NA	NA	NA	3449.64	NA	NA	NA	NA	6234.31	6158.09	6791.12	NA	NA
dGMP	34514.4	29785.4	11299.4	10232.6	53866.3	14887.8	34512	21971	9961.1	23008.9	10381	8843.21	16573.5	10982.4	8325.17	14956.7	5758.97	9228.13	4293.49	7051.35	13596.2	4770.36	5259.5	15161.9	11993	13093.2	12005.7	4438.04	5745.8	8854.83
dGTP	12792.9	16740.7	38697.8	84203.4	13066.1	35043.7	22485.1	10464.1	27568.3	29800.5	26673.3	28753.7	71632.9	5753.87	52917.9	24574.3	30986.9	8867.94	5751.22	46543.1	8374.51	15677.7	17259.7	6795.45	NA	17780.9	16247.2	8891.69	NA	83218.2
dihydroorotate	186254	143623	65969.4	49161.2	49887.2	47968.6	51081.7	40652.1	57395.3	31257.4	55159.9	44031.9	43738.3	69459	20630.9	NA	9851.61	7019.66	32494	55874.4	30486	43328.4	8125.32	18430.3	20388.3	18112.8	25726	25109.1	20224.1	19212
dihydroxy-acetone-phosphate	56530.3	91646.5	102397	60537.1	25200.2	39649.7	24438.5	NA	16252.9	7414.4	13093.7	7818.28	NA	NA	NA	NA	4184.61	NA	6797.91	8701.85	8713.71	6448.56	NA	NA	NA	4178.82	18544.3	NA	NA	NA
diiodothyronine	5758.52	7843.6	NA	NA	NA	NA	NA	NA	NA	NA	NA	NA	NA	NA	NA	NA	NA	NA	NA	NA	NA	NA	NA	NA	NA	NA	NA	NA	NA	NA
dimethylglycine	3.45575e+06	5.6645e+06	5.11893e+06	3.53444e+06	2.69692e+06	1.26928e+06	510801	187940	254291	31053.3	84148.2	61377.3	19521.9	37991.3	5200.37	11530.6	NA	NA	21081.9	87307.6	38346.7	8536.41	21656.8	52113.3	27334.9	7879.69	16610.9	14737.3	36112.8	8864.1
DL-pipecolic acid	2.03685e+07	4.5569e+07	2.41119e+07	2.74603e+07	4.25728e+07	1.96783e+07	2.39489e+07	1.47967e+07	1.51892e+07	7.43797e+06	9.85912e+06	8.42353e+06	8.59484e+06	6.24021e+06	1.55748e+06	2.72173e+06	1.78445e+06	248217	4.94594e+06	9.53758e+06	3.44242e+06	5.48202e+06	3.01262e+06	3.11385e+06	5.64081e+06	4.29823e+06	4.19991e+06	1.74614e+06	2.62498e+06	2.22277e+06
D-sedoheptulose-1-7-phosphate	15226.2	15571.4	13259.5	26271.9	10432.3	10928.7	NA	6782.28	7217.98	NA	8898.8	NA	3628.35	5723.06	NA	NA	NA	NA	NA	NA	NA	NA	4689.51	4183.59	NA	NA	5754.41	NA	NA	NA
dTDP	NA	NA	NA	NA	NA	NA	NA	NA	NA	NA	NA	NA	NA	NA	NA	NA	NA	NA	NA	NA	NA	NA	NA	NA	NA	NA	NA	NA	NA	NA
dTMP	5248.71	5230.94	NA	NA	NA	NA	NA	NA	NA	NA	NA	NA	NA	NA	NA	NA	NA	NA	NA	NA	NA	NA	NA	NA	3139.2	NA	NA	NA	NA	NA
dTTP	NA	NA	NA	NA	NA	NA	NA	NA	NA	NA	NA	NA	NA	NA	NA	NA	NA	NA	NA	NA	NA	NA	NA	NA	3660.94	NA	NA	NA	NA	NA
dUMP	NA	NA	NA	3700.69	NA	NA	NA	NA	NA	NA	NA	NA	NA	NA	NA	NA	NA	NA	NA	NA	NA	NA	NA	NA	NA	NA	NA	NA	NA	NA
dUTP	NA	NA	NA	NA	NA	NA	NA	NA	NA	NA	NA	NA	NA	NA	NA	NA	NA	NA	NA	NA	NA	NA	NA	NA	NA	NA	NA	NA	NA	NA
ethanolamine	77275.7	14782	16954.4	17267.8	10973.9	13318.1	NA	NA	3788.13	NA	NA	NA	NA	NA	NA	NA	NA	NA	NA	NA	NA	NA	NA	NA	NA	NA	NA	NA	NA	NA
FAD	NA	5228.77	5229.78	7843.62	7322.39	9412.76	4706.53	3661.74	5754.26	NA	4703.7	6271.99	12553.8	NA	5229.22	4707.23	NA	6275.25	5751.49	4705.65	5227.5	13592.4	3653.36	NA	5751.57	5753.1	4705.51	4709.47	6276.61	9933.2
Flavone	18626.6	22992.1	4045.36	NA	11779.3	NA	NA	NA	11008.7	4469.61	11626.4	NA	NA	NA	NA	6651.29	4410.65	NA	NA	9176.96	5702.39	11690.2	5558.96	4963.81	NA	NA	10499.8	NA	NA	6993.87
FMN	NA	NA	NA	NA	NA	NA	NA	NA	NA	NA	NA	NA	NA	NA	NA	NA	NA	NA	NA	NA	NA	NA	NA	NA	NA	NA	NA	NA	NA	NA
folate	NA	NA	NA	NA	NA	NA	NA	NA	NA	NA	NA	NA	NA	NA	NA	NA	NA	NA	NA	NA	NA	NA	NA	NA	NA	NA	NA	NA	NA	NA
fructose-1,6-bisphosphate	19756.4	14456.1	5098.48	8759.5	16969.8	6834.16	11462.5	7800.76	6238.26	NA	17446.9	NA	NA	NA	NA	NA	NA	NA	NA	NA	8803.66	NA	NA	3116.87	NA	8309.93	NA	7293.99	NA	NA
fructose-6-phosphate	NA	9419.45	NA	6817.2	4181.57	3658.51	6798.9	NA	6797.34	NA	8368.14	3660.48	NA	8386.21	5230.92	NA	NA	NA	NA	4706.68	NA	NA	NA	NA	NA	NA	NA	NA	NA	NA
fumarate	612527	562645	410204	764346	275516	181768	123577	47471.1	80442.8	57613	70998.1	42409.2	45487.6	15860.1	16971.2	NA	5555.38	NA	31034.6	67934.2	30901.5	41409.4	16592.6	20240.3	34991.4	25694.6	31480.8	11223.7	NA	10697.7
GDP	NA	NA	NA	NA	NA	NA	NA	NA	NA	NA	NA	NA	NA	NA	NA	NA	NA	NA	NA	NA	NA	NA	NA	NA	NA	NA	NA	NA	NA	NA
geranyl-PP	NA	NA	NA	NA	5752.57	NA	NA	NA	NA	NA	NA	NA	NA	NA	5751.82	NA	NA	NA	NA	NA	NA	NA	NA	NA	NA	NA	NA	NA	NA	NA
glucono-1,5-lactone	101474	130005	79507.8	79752.6	84563.2	51159.4	41217.8	32433.5	24581.3	13071.9	24596	22428.8	19348.9	19875.1	4707.38	NA	NA	NA	20330.4	15687	6808.86	14625.9	NA	9412.02	7311.9	6276.73	9860.51	5753.69	NA	4985.66
glucosamine	1.59076e+06	1.56452e+06	570265	1.15994e+06	1.74672e+06	194323	178438	118033	61616.1	49712.8	47565.9	37873.2	39384.9	41016.6	12417.7	11372	8247.62	NA	29484	62563.3	34544.5	24779.9	4990.31	37113	27158.2	11792.4	13907.7	10276.3	27668.1	6657
glucose-1-phosphate	14552.5	NA	7324.08	6263.98	NA	NA	NA	NA	4714.14	NA	4705.53	NA	NA	3659.29	NA	4710.03	NA	NA	NA	NA	NA	NA	NA	NA	NA	NA	NA	NA	NA	NA
glucose-6-phosphate	NA	14385.7	NA	6718.61	13072.6	NA	4715.57	NA	5231.4	NA	6142.59	NA	8669.64	7835.92	NA	NA	NA	NA	NA	NA	NA	NA	NA	NA	NA	NA	NA	3137.36	NA	NA
glutamate	793922	1.30724e+06	1.34087e+06	1.7833e+06	536702	253173	NA	36821.2	5652.1	10558.2	21049.4	3049.78	NA	4113.48	NA	NA	NA	NA	9367.56	5635.8	NA	9316.7	NA	NA	5310.78	NA	NA	NA	NA	NA
glutamine	7.04008e+07	7.30351e+07	6.03017e+07	6.5752e+07	6.43875e+07	4.43901e+07	2.50818e+07	1.77262e+07	1.73254e+07	4.96567e+06	6.23837e+06	5.38204e+06	5.71736e+06	3.33025e+06	468172	1.2154e+06	529751	47253.8	2.69063e+06	9.2614e+06	2.47192e+06	4.47661e+06	1.22952e+06	2.03432e+06	3.41387e+06	2.41738e+06	2.16209e+06	613465	943628	1.11655e+06
glutathione	54176.4	14854	43012.3	33692.2	9932.22	6600.96	10413.1	27102.3	4559.33	10442	5478.95	21511.6	NA	3744.58	NA	NA	NA	NA	12800.3	12636.4	10100.1	NA	8407.28	16331.7	NA	NA	4644.6	5518.04	NA	8279.6
glutathione disulfide	5791	422068	123436	5243.83	52280.6	43915.9	85749.6	NA	121835	NA	67987.9	216442	33491.3	371234	253662	15686.3	NA	30333.8	7844.14	26672.7	13075.1	43935.8	14123.3	39221.7	19351	15168.1	56344.8	53336	110328	393325
glycerate	801722	715085	840150	925822	956724	549421	470720	374604	324169	205230	111265	317821	207208	207999	55185.1	44610.2	28229.8	6253.25	55046	207984	136834	90871.1	58247.7	164216	168727	152930	121141	67733.8	107103	47083.1
glycerophosphocholine	6.11196e+06	1.15356e+07	6.51076e+06	6.94483e+06	1.00129e+07	5.39184e+06	7.47358e+06	6.73864e+06	6.48091e+06	9.11003e+06	6.69119e+06	7.09722e+06	5.91039e+06	5.34313e+06	5.19669e+06	3.41948e+06	3.31003e+06	2.54249e+06	3.7414e+06	3.26152e+06	5.59255e+06	2.81403e+06	3.37416e+06	7.36967e+06	6.93198e+06	4.10194e+06	3.21136e+06	8.39118e+06	2.92993e+06	2.80393e+06
glycine	NA	NA	NA	NA	NA	NA	NA	NA	NA	NA	NA	NA	NA	NA	NA	NA	NA	NA	NA	NA	NA	NA	NA	NA	NA	NA	NA	NA	NA	NA
glycolate	74612.8	54801.4	65702.9	45974.7	32901.4	15194.3	5227.02	NA	NA	NA	NA	NA	NA	NA	NA	NA	NA	NA	NA	NA	NA	NA	NA	NA	NA	NA	NA	NA	NA	NA
glyoxylate	62328.9	38336.8	27785.6	13105	17746.3	5711.22	NA	NA	NA	NA	NA	NA	NA	NA	NA	5228.16	NA	NA	NA	NA	NA	NA	NA	NA	NA	NA	NA	NA	NA	NA
GMP	43899.2	32957	64853.4	101846	8915.5	33463.4	24052	29355.7	44445.6	74275	40267.2	42349.5	NA	7846.68	63384	24058.2	48133.5	7317.78	10464.5	72169.7	14635	19349.4	37145.4	23006.7	17273.6	33999.4	39746.1	16733.4	16732.5	25621.2
GTP	NA	NA	NA	NA	NA	NA	NA	NA	NA	NA	NA	NA	NA	NA	NA	NA	NA	NA	NA	NA	NA	NA	NA	NA	NA	NA	NA	NA	NA	NA
guanidoacetic acid	1.28704e+06	1.44127e+06	1.47498e+06	1.92957e+06	1.66037e+06	1.55565e+06	726173	686531	665538	384087	410651	513117	407170	194442	94365.8	31762.8	23246.6	5227.91	89873.6	274318	145578	210271	94571.9	118269	115258	190246	168945	36400.6	51087.1	45120.2
guanine	17115.4	21304.8	17677.6	12888.4	24076.4	12125.7	17756.8	11966.4	25168.6	NA	18008.4	11381.6	19195.8	10512.2	9208.57	9469.98	NA	3107.66	6110.76	20522.3	23018.4	15314.1	NA	8724.89	4253.2	6838.5	13674.3	8508.71	7274.42	NA
guanosine	7834	NA	NA	7015.32	9932.2	NA	NA	NA	5233.51	3660.74	NA	NA	NA	NA	NA	NA	NA	NA	NA	NA	NA	NA	NA	NA	NA	NA	NA	NA	NA	NA
guanosine 5-diphosphate, 3-diphosphate	NA	NA	NA	NA	NA	NA	NA	NA	NA	NA	NA	NA	NA	NA	NA	NA	NA	NA	NA	NA	NA	NA	NA	NA	NA	NA	NA	NA	NA	NA
hexose-phosphate	88033.7	96664.9	78200.4	130683	102833	43626.6	93977.1	102518	103029	50655.6	73486.1	63927.5	37903.2	66614.8	84146.5	38069.7	34741.6	4301.9	98631.3	61701.1	64272.9	62325.3	51256.4	41138.7	53792.6	44341.4	47231.7	30804.6	39102.6	27407.8
histidine	3.99026e+07	3.41999e+07	2.66621e+07	2.89136e+07	3.10875e+07	2.79774e+07	2.3519e+07	2.16612e+07	1.70045e+07	1.55941e+07	1.77341e+07	1.58018e+07	1.3106e+07	1.16404e+07	5.06633e+06	8.03051e+06	5.1131e+06	1.13842e+06	1.24016e+07	2.10469e+07	1.35683e+07	1.24165e+07	6.94499e+06	7.5436e+06	1.08664e+07	6.22351e+06	7.75949e+06	4.8381e+06	4.86857e+06	6.76911e+06
histidinol	12611.4	8172.24	5615.32	NA	7721.69	7781.02	10683.6	11710.7	NA	6240.15	7342.39	4271.87	NA	NA	NA	6801.08	NA	NA	7844.98	5208.55	NA	6812.29	NA	NA	5235.29	6274.33	NA	6277.18	8890.27	NA
homocysteic acid	23080.8	6102.82	28209.2	19847.5	11521.3	12067	4989.52	5268.39	NA	4276.96	7797.8	4184.78	5037.74	6798.4	NA	NA	NA	NA	NA	10467.6	NA	NA	NA	NA	6801.65	3667.84	NA	4179.05	3148.39	NA
homocysteine	NA	NA	6276.53	NA	NA	NA	NA	NA	NA	NA	NA	NA	NA	NA	NA	NA	NA	NA	NA	NA	NA	NA	NA	NA	NA	NA	NA	NA	NA	NA
homoserine	25577.5	27438.9	11606	12843.6	34215.4	19716.3	NA	NA	NA	NA	NA	NA	NA	NA	NA	NA	NA	NA	NA	NA	NA	NA	NA	NA	NA	6759.24	NA	NA	NA	7314.38
hydroxyisocaproic acid	68562.9	143848	72009.9	115347	23968.7	94621.2	91797.6	160403	147547	80733.2	94078.5	45873.4	97540.1	46127.3	43932.5	32958	17855	4184.53	44771	98786.6	35915.2	49798.4	23097.1	25587.4	42636.6	64078.4	69659.4	24103.9	23115.6	48749.5
hydroxyphenylacetic acid	28395.7	19324.3	36720.3	21064.3	14548.5	NA	55138.4	43654.9	40957.3	19607	59087.5	NA	79445.4	37898.5	33231	3835.54	19457.5	3238.07	35174.5	19111.9	19385.9	14141.5	21461.1	31025.5	22610	44503.3	19923.9	NA	9942.58	8459.89
hydroxyphenylpyruvate	154366	125489	88458.7	67152.2	41636	14121.6	12865.6	NA	6028.24	NA	NA	4593.63	NA	NA	NA	NA	NA	NA	NA	3255.73	NA	NA	NA	NA	5680.29	NA	NA	NA	NA	NA
hydroxyproline	1.16212e+06	1.56745e+06	798161	1.33111e+06	883597	700564	586890	571494	382616	233622	335054	230110	284964	95563.5	38542.5	69975.1	34497.4	NA	164612	272279	162214	119596	84128.8	114302	136026	110338	120712	61642.6	42370.6	94042.1
hypoxanthine	5857.68	8761.29	10795.7	24516.9	NA	21493.3	5850.52	10502.4	13991.5	NA	11265.9	14153.8	44308.4	12074.7	17892.8	5984.24	10424.9	6071.75	8611.59	19407.4	6691.28	19642.9	9546.32	5583.15	15676.4	11670.2	22839.5	NA	11819.8	160606
IDP	46554.4	31914.5	128112	219187	22010.3	68532	61690.8	33489.3	61693.6	59107.9	53863.4	46095.5	153701	9413.15	159534	29263.2	81082.4	29287.1	8368.38	97793.8	16736.8	37151.1	39751.8	6275.84	28769.6	26149.4	49167.7	17778.2	18301.1	104038
imidazole	NA	NA	NA	NA	NA	NA	NA	NA	NA	NA	NA	NA	NA	NA	NA	NA	NA	NA	NA	NA	NA	NA	NA	NA	NA	NA	NA	NA	NA	NA
imidazoleacetic acid	79105.9	143472	63658.4	75602.1	137545	36986.7	51124.9	23189.7	13549.7	12349.6	29545.1	20687.9	14028.1	8121.87	NA	5486.55	NA	NA	NA	19698.7	10588.2	NA	4533.07	15548.7	12832.5	NA	NA	7297.29	3876.59	NA
IMP	63286.1	51756.2	92040.5	138092	12538.9	42352.4	46535	41394.3	51774.8	104094	42309.2	73173.8	139060	11451.9	130213	26153.4	93095.5	25103.1	31378.2	71583.6	21441.1	30855.9	40767.5	12026.9	24060.2	37135.2	81585.2	29804	31373.6	52786.5
indole	772128	1.22398e+06	1.32103e+06	840079	1.48391e+06	1.12702e+06	1.09345e+06	1.12603e+06	1.04138e+06	970934	982139	633798	3352.96	779714	793793	647956	673712	353098	676023	854991	982339	741169	595437	712105	753818	608274	814428	480437	256554	574258
indole-3-carboxylic acid	194774	184513	124597	22363	22689.2	16281.5	15673.4	3660.77	20118.4	8296.18	28629.7	24003.1	13022.1	15450	NA	4450.63	5299.13	NA	9508.53	13911.7	7971.18	16605.8	NA	4156.73	27929.5	NA	NA	NA	4743.76	6126.87
indoleacrylic acid	3556.55	17326	6716.77	NA	NA	30539.9	18326	17063.8	20397.2	13553.9	NA	20922	35458.3	17790.4	21993.1	10384	5622.25	NA	NA	11131.4	14558.4	4161.77	24338.5	10633.4	19790	10140.5	14076.9	24935.4	7953.56	25393.3
inosine	3676.57	4706.45	NA	NA	NA	NA	3137.38	NA	NA	NA	NA	NA	NA	NA	4183.24	NA	NA	NA	NA	NA	NA	NA	NA	NA	NA	NA	NA	NA	NA	NA
isocitrate	571755	788621	630365	1.14191e+06	472809	539975	342194	288602	478468	281910	465168	224897	310156	146562	101589	39159.3	55402.3	18303.7	126625	295157	199075	153574	66683.8	88875.6	157883	172529	226537	92107.9	37534.9	88762.3
kynurenic acid	174829	660214	392448	361294	412610	971287	511721	304661	426297	336489	1.19279e+06	391866	361001	365262	285981	176322	127413	62469.1	584111	725243	922386	431265	245899	495634	701377	486869	522560	314905	122488	232497
kynurenine	83588	106191	123428	89457.9	94169.4	177784	78443.9	111896	60685.1	74772.9	78431.8	36112.1	57001.5	37124.7	25106.3	16211.9	9932.44	NA	21960.2	54906.1	50105.5	19350	28245.5	31382.8	83698.2	46032.9	26676.9	12548.8	35006.9	19872
lactate	7.7277e+07	68511429	6.25335e+07	4.9666e+07	4.13656e+07	2.6265e+07	1.41457e+07	9.74828e+06	1.02136e+07	3.90935e+06	4.81866e+06	4.91542e+06	4.85281e+06	2.50943e+06	876384	819671	625079	94134.5	1.97824e+06	5.63993e+06	1.9842e+06	3.37431e+06	1.19717e+06	1.20382e+06	2.02509e+06	2.02124e+06	1.72006e+06	805744	687661	1.13029e+06
L-arginino-succinate	79430.1	12659.8	83660	9351.89	76824.8	86858	62767.6	8502.33	68504.5	100412	197575	5104.89	NA	NA	35562.2	64872.3	44477.5	29498.3	117544	77930.9	166796	37127	42836.7	94656.4	82500.6	42867.2	25602.7	60137.4	37085.3	29790
leucine-isoleucine	5.15379e+07	8.18326e+07	6.58119e+07	6.11417e+07	6.40656e+07	4.85207e+07	1.66932e+07	1.55994e+07	8.5674e+06	6.5955e+06	7.14428e+06	3.0904e+06	11138	1.74839e+06	885233	641329	616081	219890	2.04164e+06	1.38366e+07	3.26158e+06	6.17848e+06	1.36999e+06	2.12317e+06	3.06532e+06	2.01004e+06	1.10542e+06	561971	544450	1.00099e+06
lipoate	NA	NA	NA	NA	NA	NA	NA	NA	5229.58	NA	NA	NA	NA	NA	NA	NA	NA	NA	NA	NA	NA	NA	NA	NA	NA	NA	NA	NA	NA	NA
lysine	9968.14	24864.8	6836.95	6657.03	78962	9091.54	21801.7	NA	13684.8	27111.3	13724.8	12405.8	11428.7	27643.8	NA	4728.44	NA	NA	35656.2	NA	20638.1	5409.6	NA	6319.45	6504.03	10483.3	17039.2	12290.2	NA	NA
malate	1.14291e+07	1.32726e+07	1.16295e+07	1.70028e+07	6.85543e+06	4.86715e+06	1.53676e+06	953358	2.16208e+06	1.56415e+06	2.99904e+06	981906	1.04047e+06	295276	101947	39453.3	98883.5	NA	1.21254e+06	1.68327e+06	721844	753080	127726	335443	556413	297263	533126	333126	45320.5	99964.4
maleic acid	577292	522001	515629	801821	345847	257074	79472.7	45826.3	124162	56561.3	90789.6	53636.4	39098.1	9626.52	NA	15982.5	NA	NA	63427	59782.4	39349.8	23015.4	9559.16	20247.8	25503.6	28487.3	27008.5	6344.96	4401.09	5211.4
malonyl-CoA	NA	NA	NA	NA	NA	NA	NA	NA	NA	NA	NA	NA	NA	NA	NA	NA	NA	NA	NA	NA	NA	NA	NA	NA	NA	NA	NA	NA	NA	NA
methionine	2.08427e+06	2.62511e+06	1.67792e+06	2.50433e+06	1.48311e+06	881652	337563	179552	125662	199036	106684	87113.1	33152.4	14362.4	NA	16160.1	8884.21	NA	42356.8	144285	119709	77643.5	9705.75	53852.5	71251.4	11368.6	15073.8	17252.3	10459.7	4705.48
methionine sulfoxide	898153	718377	904303	628947	426742	393740	263029	224387	215457	176317	256833	189801	153153	95200.2	25629.5	58062	5228.65	NA	77887.5	149032	192976	38698	71137.1	160522	110421	71116.2	55376.2	43398.7	56989.3	17778.6
methylcysteine	273072	337374	199175	249240	268519	238613	137361	60447.5	102693	26122.6	60190.1	86762.1	9292.73	20978.1	NA	7768.01	10538.5	NA	27255.1	87787.3	38770.6	16694	15832.9	45171.2	34746.6	10093.7	39645.5	16160.9	11518	13890.2
methylmalonic acid	2.2852e+07	3.15478e+07	2.17078e+07	3.11188e+06	1.18994e+07	1.68466e+06	3.58463e+06	411656	1.55002e+06	49337.6	779614	971325	672951	257766	60586.6	13662.6	66181.2	NA	78018.3	701088	89852.7	89807.9	18832.3	275560	334207	39620.9	110555	83218.9	12168.2	54467.9
methylnicotinamide	8104.13	13725.7	NA	15926.3	NA	NA	NA	7762.91	NA	3711.62	NA	NA	7988.39	6341.72	7123.28	NA	NA	NA	NA	5215.34	NA	NA	4948.96	6456.41	4755.08	NA	9501.19	NA	NA	35639
myo-inositol	655314	1.16536e+06	875991	1.24747e+06	768230	1.62888e+06	764695	693811	725182	1.02366e+06	1.20417e+06	604649	23911.6	588319	351497	358377	421733	74198.4	917007	789533	1.02114e+06	419029	599840	402326	494186	428668	417037	899368	874854	438779
N6-acetyl-L-lysine	NA	73663.1	NA	50620.4	73037.8	31375	65403.6	NA	25898	NA	39570.6	48716.5	16114.3	25814.6	26809.7	23476.3	18451.7	19610.3	58713.7	60224.5	NA	24500.2	24937.5	33614.8	NA	NA	20340.1	22612	21890.8	10414.2
N-acetyl spermidine	6208.74	5548.61	NA	NA	4951.24	NA	NA	NA	NA	NA	6785.1	NA	4283.94	NA	NA	NA	NA	NA	NA	NA	NA	9591.95	NA	NA	NA	NA	NA	NA	NA	NA
N-acetyl spermine	8831.69	7649.48	24996.3	28717.2	11387.8	6677.18	18258.9	9795.22	7793.77	7725.04	NA	3719.05	9837.92	NA	13023.4	8738.94	4169.5	NA	NA	8834.75	NA	6799.66	NA	NA	NA	NA	NA	NA	8888.91	NA
N-acetyl-glucosamine	12394.1	20320.2	14157.5	17766.3	6192.74	8411.71	4165.43	NA	NA	NA	NA	3659.09	NA	NA	NA	NA	NA	NA	NA	NA	NA	NA	NA	NA	NA	NA	NA	NA	NA	NA
N-acetyl-glucosamine-1-phosphate	26271.2	4281.71	7075.77	14650.2	12272.2	NA	NA	17984.9	9117.27	12904.3	7386.85	9280.95	NA	4974.23	6255.84	6123.68	NA	NA	5274.8	6276.15	NA	4648.32	NA	NA	7360.06	7817.99	NA	NA	NA	4703.23
N-acetyl-glutamate	240512	302150	215173	263238	272936	233441	169799	147593	134803	56391.7	41771.2	73111.3	70299.5	60068.6	24596.1	46441.2	26872.9	8891.61	74560.3	133677	63361.9	67332.3	36238	36641	30096.5	47029.9	42184.1	29378.5	61453.1	32736.3
N-acetyl-glutamine	618386	1.48729e+06	1.1751e+06	239515	1.53687e+06	1.06066e+06	1.0706e+06	412872	756850	403287	848849	523288	405483	387802	212653	40452.4	35723.6	7841.04	198866	579821	359328	386267	160205	272938	309675	133670	109315	103366	94805.2	95643.8
N-Acetyl-L-alanine	3.36943e+06	3.25186e+06	3.50288e+06	2.95777e+06	1.57902e+06	1.2721e+06	506829	435413	436320	150767	279315	234217	324630	125045	21725.1	25712	10285.7	NA	113695	355600	138566	107211	49754	62956.5	87737.1	31588.5	95658.2	14884.1	68102.7	33482.5
N-acetyl-L-ornithine	12081.5	6528.77	20101.2	NA	8439.96	10056.2	6598.21	8641.04	NA	5613.32	10064.8	8269.57	7470.77	NA	NA	NA	4431.83	NA	19691	5589.87	11914.5	7820.45	9860.25	3518.9	5917.38	8540.04	4804.64	14376.2	NA	11649.1
N-acetylputrescine	24062.9	5232.63	11052.1	8152.73	35475.5	41074.5	11944.1	NA	3450.06	NA	NA	NA	6075.38	10500.1	NA	NA	NA	NA	NA	NA	NA	NA	NA	3856.59	NA	NA	NA	NA	NA	NA
NAD+	NA	NA	NA	NA	NA	NA	NA	NA	NA	NA	NA	NA	NA	NA	NA	NA	NA	NA	NA	NA	NA	NA	NA	NA	NA	NA	NA	NA	NA	NA
NADH	NA	NA	NA	NA	NA	NA	NA	NA	NA	NA	NA	NA	NA	NA	NA	NA	NA	NA	NA	NA	NA	NA	NA	NA	NA	NA	NA	NA	NA	NA
NADP+	NA	NA	NA	NA	NA	NA	NA	NA	NA	NA	NA	NA	NA	NA	NA	NA	NA	NA	NA	NA	NA	NA	NA	NA	NA	NA	NA	NA	NA	NA
NADPH	NA	NA	NA	NA	NA	NA	NA	NA	NA	NA	NA	NA	NA	NA	NA	NA	NA	NA	NA	NA	NA	NA	2615.15	NA	NA	NA	NA	NA	NA	NA
N-carbamoyl-L-aspartate	54074.5	94437.8	109385	100978	5503.91	136129	129678	46725.7	97914.5	44949.6	102505	72421.1	66496.3	44791.3	53853.9	20771.2	29804.4	4705.05	79538.1	74584.7	61115.5	64714.9	15063.6	18933.9	34063.2	42236.1	48373.1	30280.4	9415.32	25544.9
Ng, NG-dimethyl-L-arginine	NA	NA	4416.32	7269.95	8757.33	NA	17280.7	8362.09	8476.24	17246.5	8900.97	12694.9	NA	5336.26	NA	4360.6	NA	NA	13910.6	8234.41	NA	6509.72	NA	5214.07	NA	7066.78	NA	8367.72	NA	NA
nicotinamide	2.31284e+06	1.03399e+06	1.77439e+06	4.39635e+06	3.07041e+06	2.50476e+06	1.70523e+06	1.37426e+06	977276	1.94892e+06	1.41777e+06	608395	791038	382542	1.0771e+06	1.05738e+06	729059	259402	1.61642e+06	1.1122e+06	822266	866574	1.33993e+06	647341	1.4693e+06	819402	677569	583317	255042	1.45117e+06
nicotinamide ribotide	3912.06	12587.5	NA	8252.82	4584.85	NA	3941.29	NA	4756.42	NA	4176.98	NA	5755.26	NA	NA	6265.49	NA	NA	NA	7346.5	NA	NA	NA	4716.06	NA	NA	NA	6282.3	NA	16520.1
nicotinate	597862	380955	642447	568234	366834	595985	291119	227213	137505	101111	178657	118120	56285.1	77104.7	75408.8	10440.4	21591.5	NA	45018	90254.8	142472	142463	60040.4	102840	107975	97625.8	137504	40045.1	87744.5	48435.3
O8P-O1P	58396.3	54491.3	50764.7	113987	81134.7	60657.5	28225.3	55971	23532.6	25102.9	46023.2	60133.1	NA	33320.6	14734.1	25108.7	6284.45	4706.33	49151.7	20256.2	18829.6	20919.1	14123.6	30848.4	31373	73692	62210.7	25627	21908.6	22479.5
O-acetyl-L-serine	19116.7	18015.8	29549.3	11257	18999	9669.14	8015.02	13091.3	8799	12384.3	4714.76	5185.38	9296.25	NA	NA	NA	NA	NA	NA	NA	6698.35	5895.92	NA	NA	NA	5195.05	NA	NA	NA	NA
OBP	15131.3	16738.4	27267.3	9061.53	25666.6	4707.3	6356.68	11506.8	14113.8	10893.6	17267.4	NA	7855.29	5228.8	4156.38	13595	NA	NA	13173.1	6266.79	8367.92	7365.04	6800.34	23005.7	16081.9	NA	NA	4686.34	6273.79	NA
ornithine	NA	28724.1	NA	NA	127684	NA	24980.5	NA	NA	NA	11364.5	25937.2	9636.56	NA	NA	5300.3	NA	NA	NA	21673	NA	NA	NA	8995.24	NA	NA	NA	8341.98	NA	NA
orotate	301817	256037	318403	274411	241898	161162	111436	91026.8	161630	68085.4	107364	73055.1	74769.7	51842.9	32166.5	21179.5	15227.1	5422.19	72135.4	116103	53539.2	43097.5	26655.3	36951.8	66372.1	68035.5	76577.2	31320.2	14403.5	22692.5
orotidine-5-phosphate	NA	NA	NA	NA	NA	NA	NA	NA	NA	NA	NA	NA	NA	NA	NA	NA	NA	NA	NA	NA	NA	NA	NA	NA	NA	NA	NA	NA	NA	NA
oxaloacetate	533959	900841	1.00898e+06	438227	476009	198908	199150	78331.6	183340	NA	58001.8	53701.4	94613.5	15761.7	NA	12603.1	15484.8	NA	28082.5	122217	30337.3	22746.8	10310.1	21932.5	33469.2	34360.3	NA	28095.1	NA	10283.2
p-aminobenzoate	1.7284e+06	1.32358e+06	1.84164e+06	1.20127e+06	1.42786e+06	972749	1.50396e+06	1.06996e+06	837477	817603	810157	1.46907e+06	928175	747456	473092	1.13432e+06	1.04511e+06	707836	1.42345e+06	1.93528e+06	937720	801379	925816	575778	625297	632152	748359	496064	529217	532917
pantothenate	3163.52	NA	5306.97	NA	NA	4914.83	NA	NA	NA	NA	NA	NA	59630.6	NA	NA	NA	NA	NA	NA	NA	NA	NA	3665.51	NA	NA	NA	NA	NA	NA	NA
phenylalanine	1.17363e+07	1.90274e+07	1.94879e+07	1.23554e+07	1.83873e+07	1.53951e+07	1.17871e+07	8.02083e+06	8.22245e+06	4.74682e+06	5.58407e+06	6.48139e+06	5.75026e+06	2.76822e+06	1.8487e+06	1.57389e+06	1.13899e+06	135939	3.33995e+06	7.07257e+06	3.54509e+06	5.71897e+06	2.02817e+06	2.6367e+06	3.32112e+06	2.37704e+06	2.30032e+06	1.05324e+06	1.0704e+06	1.76673e+06
phenyllactic acid	345258	785859	461584	364099	419630	461681	333932	261878	304949	328174	394277	110751	NA	245658	122487	62654.7	71276.4	43238	380933	546414	431376	290912	87950.5	197796	142715	98386.4	79003.9	73002	53978.6	114791
phenylpropiolic acid	3.22271e+06	3.15064e+06	2.45336e+06	2.99339e+06	3.0423e+06	2.76498e+06	2.62038e+06	2.42707e+06	2.82227e+06	2.32282e+06	2.3916e+06	2.45485e+06	1.86815e+06	1.71046e+06	928267	1.0911e+06	797889	161725	1.6973e+06	2.20437e+06	1.75968e+06	1.82325e+06	1.25645e+06	1.13087e+06	1.66681e+06	1.51919e+06	1.30348e+06	846049	906573	798317
phenylpyruvate	7428.73	4663.25	NA	5214.03	NA	NA	NA	NA	NA	4092.86	NA	NA	NA	NA	NA	NA	NA	NA	NA	NA	NA	NA	NA	NA	5255	NA	4401.9	NA	NA	NA
phosphoenolpyruvate	93100.9	90753.1	169275	292222	45939.7	81981.4	78606.1	78792.5	113418	75730.4	74285.5	77882.2	NA	17753.9	117665	73873.7	112572	46479.5	23161.5	139464	20392.7	74275.9	34662.8	16209.2	25660.3	45009.8	59832.1	25097.4	13124.4	187685
phosphorylcholine	1.44847e+06	3.71885e+06	1.69302e+06	2.08431e+06	2.54982e+06	2.45875e+06	1.81242e+06	1.30442e+06	2.1646e+06	1.02183e+06	1.88975e+06	1.35436e+06	1.16546e+06	1.71941e+06	1.59969e+06	1.11254e+06	564650	651611	929034	799780	685363	655344	498134	725219	1.15193e+06	718046	696884	768154	690478	842745
p-hydroxybenzoate	2.75264e+06	3.61922e+06	2.90908e+06	1.96072e+06	1.91542e+06	1.65051e+06	1.27237e+06	754260	634275	858891	732779	600316	547696	435031	301558	214537	205833	166394	826907	1.85362e+06	851858	438007	268495	295237	300935	274385	233004	236091	203217	306066
prephenate	5672.57	4185.54	NA	NA	NA	NA	NA	NA	NA	NA	NA	3136.69	NA	NA	NA	NA	NA	NA	NA	NA	NA	NA	NA	NA	NA	NA	NA	NA	NA	NA
proline	3.71605e+07	3.95384e+07	3.13686e+07	3.04289e+07	3.29257e+07	2.10192e+07	8.52007e+06	4.69245e+06	6.38754e+06	2.46889e+06	3.81987e+06	1.95123e+06	2.97801e+06	1.45415e+06	145474	270765	92043.9	NA	1.52086e+06	4.75195e+06	1.37167e+06	560481	273680	939681	912656	541977	601065	286356	828562	348860
propionyl-CoA	NA	NA	NA	NA	NA	NA	NA	NA	NA	NA	NA	NA	NA	NA	NA	NA	NA	NA	NA	NA	NA	NA	NA	NA	NA	NA	NA	NA	NA	NA
purine	103506	228222	176163	183046	205320	167206	217888	189880	186275	188751	233473	145687	19081.8	167503	131194	130399	117203	55929.5	152112	172956	202107	187688	123563	103167	166358	116312	104538	93997.6	80405.4	130436
putrescine	76160.6	48233	60718.1	20034.4	30487.3	10978.3	NA	NA	NA	NA	NA	NA	NA	NA	NA	NA	NA	NA	NA	NA	NA	NA	NA	NA	NA	NA	NA	NA	NA	NA
pyridoxamine	14686.6	NA	8497.96	6266.65	8132.1	8882.92	5653.59	NA	NA	NA	NA	4677.03	5179.43	NA	NA	NA	NA	NA	NA	NA	NA	NA	3121.88	NA	NA	NA	NA	NA	NA	NA
pyridoxine	NA	3366.56	6902.39	9313.65	8121.53	3564.41	4711.77	11348.7	8330.66	NA	NA	NA	7766.96	6383.29	8565.81	4878.79	11252.6	NA	NA	5792.57	NA	NA	NA	107384	NA	NA	NA	NA	NA	7788.19
pyroglutamic acid	73200.6	151256	93228.4	160111	119641	68557.5	184923	110818	135534	81481.8	88981.8	108830	86872.3	81383.2	39771.4	34766	32817.2	NA	46907.3	43540.3	29856.8	73348.8	49588.8	37140.3	51363.5	89205.2	44596.4	32873.2	36339.9	22307.1
pyrophosphate	84350.2	224399	82301.8	149622	241397	86739.9	143788	167082	126057	188549	271143	186564	204780	114992	112757	131383	77912	17293.5	221350	92494.5	123190	164695	75350.3	174096	255471	215009	45242.7	67993.6	48624.5	49135.5
pyruvate	NA	4142.78	NA	3321.13	NA	NA	NA	NA	NA	NA	NA	NA	NA	NA	NA	NA	NA	NA	NA	NA	NA	NA	NA	NA	NA	NA	NA	NA	NA	NA
quinolinate	81886.8	44643.6	48311.9	75405.4	25994.7	17210.3	32418.4	31144.3	30855.7	30507	16659.7	25380	6191.3	18931.1	8628.53	6524.17	NA	NA	20575.9	11081.2	7931.96	NA	NA	NA	9925.61	18135.8	9396.4	NA	12326.9	NA
riboflavin	NA	NA	NA	NA	NA	NA	NA	NA	NA	NA	NA	NA	NA	NA	NA	NA	NA	NA	NA	NA	NA	NA	NA	NA	NA	NA	NA	NA	NA	NA
ribose-phosphate	124227	414753	315374	151644	427813	149089	240029	87372.8	275049	75785.1	227271	291866	306342	283441	121341	46541.1	36529	16731.5	54825.8	101853	30368.5	69040.9	46031.5	44442.3	88883	42889.6	109315	25104.3	55942.7	33993.2
S-adenosyl-L-homocysteine	92548.1	1.19452e+06	339521	47575.3	532954	33470	232188	11535.1	220232	19869.4	89430.9	459847	478024	114009	162636	64339.2	45504.9	124448	28761.8	101970	31902.9	90453.7	23008.6	116124	32944.2	14118.8	119726	46556.5	15692.9	51786
S-adenosyl-L-methioninamine	NA	NA	NA	NA	NA	NA	NA	NA	NA	NA	NA	NA	NA	NA	NA	NA	NA	NA	NA	NA	NA	NA	NA	NA	NA	NA	NA	NA	NA	NA
S-adenosyl-L-methionine	37138.8	80025.1	125402	93124.3	60408.2	152417	99935.4	54362	144338	92603	74760.8	87909.5	154208	102495	89428.2	137563	60273.8	113454	104600	93248.9	176226	80725.5	95184.5	60668.3	88366.9	63823.7	83628.7	54358.6	78440.8	112956
sarcosine	291938	177474	198429	136654	25108.5	8768.27	NA	NA	NA	NA	5751.69	NA	NA	NA	NA	NA	NA	NA	NA	NA	NA	NA	NA	NA	NA	NA	NA	NA	NA	NA
SBP	36599.1	4893.13	51258.1	41725.6	7304.4	16195.3	11514.6	NA	NA	12465.8	8949.07	6117.77	NA	NA	NA	NA	NA	NA	NA	8864.68	NA	NA	NA	17660.8	NA	NA	NA	NA	NA	NA
serine	2.72833e+06	1.67971e+06	1.98446e+06	2.89518e+06	1.28492e+06	585118	116629	82610.1	63078.7	NA	NA	10958.2	NA	NA	NA	NA	NA	NA	8889.23	11733.9	NA	NA	NA	NA	NA	NA	NA	NA	NA	NA
shikimate	2.04603e+07	5.12518e+07	4.052e+07	2.54508e+07	2.63372e+07	1.76602e+07	4.56513e+07	7.02919e+07	3.18414e+07	4.54426e+07	7.57566e+07	5.76061e+07	1.65444e+07	1.4416e+07	7.09698e+06	1.41081e+07	1.09147e+07	3.31005e+06	2.87612e+07	1.83521e+07	1.14727e+07	1.54321e+07	2.1299e+06	6.51998e+06	1.16406e+07	1.18521e+07	6.15516e+06	1.08264e+07	2.3386e+06	4.46159e+06
shikimate-3-phosphate	NA	NA	NA	NA	NA	NA	NA	NA	NA	NA	NA	NA	NA	NA	NA	NA	NA	NA	NA	NA	NA	NA	NA	NA	NA	NA	NA	NA	NA	NA
S-methyl-5-thioadenosine	4311.62	NA	NA	NA	7693.26	NA	NA	NA	NA	8790.71	NA	NA	64738.5	NA	NA	5769.49	NA	NA	NA	NA	4970.1	NA	NA	5573.28	6272.92	NA	NA	NA	NA	NA
sn-glycerol-3-phosphate	1.16934e+06	3.74843e+06	1.59736e+06	1.20858e+06	2.13718e+06	1.2457e+06	2.00052e+06	571581	1.69069e+06	323822	1.39493e+06	1.16173e+06	886015	1.17191e+06	322223	206482	75952.2	27193.4	347405	397732	273343	386655	208268	346128	380999	300142	361115	300822	187602	213268
spermidine	2.34618e+06	1.95032e+06	4.09183e+06	4.11096e+06	2.85776e+06	3.4797e+06	1.92906e+06	1.95177e+06	1.66339e+06	661734	720326	696917	943286	192370	44912.9	41178.3	14642.9	NA	172399	1.26677e+06	198235	488914	70240.9	193654	313521	293991	146084	22987.6	42910.2	71412.2
spermine	37506.2	NA	45796.6	38016.3	4180.35	5303.99	3149.78	NA	NA	4183.57	NA	4708.3	NA	NA	NA	NA	7321.26	6273.94	NA	NA	NA	4073.78	5218.55	NA	NA	NA	5166.8	7842.63	5228.33	16737
S-ribosyl-L-homocysteine	22993.6	41828	3724.92	21958.1	40389.9	NA	11450.9	5812.7	NA	NA	NA	NA	NA	NA	NA	NA	NA	NA	4712.51	NA	NA	NA	NA	NA	NA	NA	NA	NA	NA	NA
succinate	1.78131e+07	2.68497e+07	1.81024e+07	2.24835e+06	9.00346e+06	1.16692e+06	2.48144e+06	427903	1.24812e+06	86800.7	584299	591488	531734	196653	37534.9	25637.7	51268.5	NA	66628.3	580466	46979.4	62638.2	21524.7	217995	234898	19735.3	38179.6	53083.2	8166.74	40188
succinyl-CoA-methylmalonyl-CoA	NA	NA	NA	NA	NA	NA	NA	NA	NA	NA	NA	NA	NA	NA	NA	NA	NA	NA	NA	NA	NA	NA	NA	NA	NA	NA	NA	NA	NA	NA
succinyl-CoA	NA	NA	NA	NA	NA	NA	NA	NA	NA	NA	NA	NA	NA	NA	NA	NA	NA	NA	NA	NA	NA	NA	NA	NA	NA	NA	NA	NA	NA	NA
taurine	7.97718e+06	7.1833e+06	6.2853e+06	9.2012e+06	3.93888e+06	4.33272e+06	1.4206e+06	1.34644e+06	1.2083e+06	1.17935e+06	1.32626e+06	762331	1.3099e+06	835664	164648	410556	127966	26751.1	672981	1.08402e+06	1.07981e+06	565547	345576	795095	1.18575e+06	449960	513879	217893	630490	138342
taurodeoxycholic acid	NA	NA	NA	NA	NA	NA	NA	NA	NA	NA	NA	NA	NA	NA	NA	NA	NA	NA	NA	NA	NA	NA	NA	NA	NA	NA	NA	NA	NA	NA
thiamine	13102.9	8349.86	16798.7	8526.46	NA	7359.54	10093.3	7703.51	11046.4	NA	15887.7	16423.3	NA	11969.6	11979.6	9900.81	7518.47	7370.3	8595.14	18570.4	NA	8567.74	4871.85	NA	4477.62	NA	5858.2	NA	5020.65	10821.7
thiamine pyrophosphate	25029.8	25103.4	5750.8	7307.66	5874.79	NA	5836.87	NA	NA	14116.5	11513.4	21434.7	3654.02	NA	NA	NA	NA	NA	5750.33	8387.25	NA	NA	NA	NA	NA	8370.07	7844.78	9907.86	NA	NA
thiamine-phosphate	49621.8	111425	75832.6	73036.4	87464.3	75330.8	102745	47005.5	94380.2	32529.7	72571.3	76386.7	54987.1	83181.8	73207.7	54616.1	37906.9	48612.6	78447.2	27175.4	31011	58880.5	32953.2	47586.1	45145.7	33387.5	19873	16217.6	12028.9	47605.5
threonine	6.50703e+06	5.50738e+06	5.46335e+06	7.01986e+06	2.33595e+06	2.7113e+06	675479	196363	328444	53694.3	145096	59894.9	76622.7	20397.1	NA	16167.8	NA	NA	35424.6	204227	86235.1	26733.3	5228.99	50202.3	73731.9	9761.8	25618.3	4172.03	7843.12	25606.7
thymidine	NA	NA	NA	NA	NA	NA	NA	NA	NA	NA	NA	NA	NA	NA	NA	NA	NA	NA	NA	NA	NA	NA	NA	NA	NA	NA	NA	NA	NA	NA
thymine	14468.8	39545.2	15179.9	36848.2	25123.2	14610	4857.95	8898.21	4605.53	24305.5	6146.06	10384.1	6472.2	11771.7	10545.7	5575.98	4439.42	NA	5748.84	6647.96	14757.2	3982.24	NA	7132.55	7956.22	8036.72	3892.55	10514.7	25262	5219.48
trans, trans-farnesyl diphosphate	NA	NA	7861.8	NA	4178.03	NA	6799.38	NA	9897.7	NA	NA	NA	NA	NA	NA	NA	NA	NA	NA	NA	NA	NA	NA	NA	NA	NA	NA	NA	NA	NA
trehalose-6-phosphate	5729.63	NA	NA	NA	NA	NA	NA	NA	NA	NA	NA	NA	NA	NA	NA	NA	NA	NA	NA	4239.6	NA	NA	NA	NA	NA	NA	NA	NA	NA	NA
trehalose-sucrose	8367	10582.2	NA	NA	NA	NA	NA	NA	NA	NA	NA	NA	6335.67	NA	4233.73	NA	NA	NA	NA	NA	NA	7324.48	NA	NA	NA	NA	NA	NA	NA	NA
tryptophan	6.36814e+06	1.00222e+07	1.08531e+07	7.87052e+06	9.84903e+06	7.56335e+06	6.32703e+06	5.62885e+06	4.83092e+06	3.43316e+06	3.33635e+06	2.89779e+06	3.95395e+06	1.40446e+06	1.03149e+06	990839	456192	56928.2	1.59654e+06	4.59027e+06	2.24046e+06	3.59811e+06	1.12949e+06	1.42009e+06	2.53088e+06	1.66692e+06	1.4067e+06	552679	565420	1.12451e+06
tyrosine	641857	1.56163e+06	1.41763e+06	775988	886466	429327	145526	92638.3	129693	9682.18	48921.1	38297	NA	4163.05	NA	NA	NA	NA	NA	51108.1	6092.38	NA	NA	23546.7	NA	8169.96	25683	11254.5	5672.8	NA
UDP-D-glucose	NA	NA	NA	13633.9	NA	5753.84	NA	NA	5750.43	NA	15165.5	NA	6796.83	NA	5185.55	NA	7321.22	NA	NA	5754.87	NA	NA	NA	NA	NA	NA	6803.68	NA	NA	12552.2
UDP-D-glucuronate	NA	NA	NA	NA	NA	NA	NA	NA	NA	NA	NA	NA	NA	NA	NA	NA	NA	NA	NA	NA	NA	NA	NA	NA	NA	NA	NA	NA	NA	NA
UDP-N-acetyl-glucosamine	NA	NA	NA	NA	NA	NA	NA	NA	NA	NA	NA	NA	NA	NA	NA	NA	NA	NA	NA	NA	NA	NA	NA	NA	NA	NA	3137.84	NA	NA	NA
UDP	NA	NA	NA	NA	NA	NA	NA	NA	NA	NA	NA	NA	4703.62	NA	NA	NA	NA	NA	NA	NA	NA	NA	NA	NA	NA	NA	NA	NA	NA	NA
UMP	NA	NA	NA	3135.19	NA	3660.38	NA	3663.98	NA	7320.98	NA	NA	NA	NA	3661.46	NA	NA	NA	NA	NA	NA	NA	NA	NA	NA	NA	NA	NA	NA	NA
uracil	3.48938e+06	5.79081e+06	5.48999e+06	4.37857e+06	7.75024e+06	3.54715e+06	2.91174e+06	1.70787e+06	2.32651e+06	1.11219e+06	3.46582e+06	2.87648e+06	67788.2	2.37654e+06	1.523e+06	626202	527068	244525	1.54213e+06	2.44778e+06	1.72662e+06	1.94484e+06	1.12999e+06	1.07109e+06	2.51083e+06	1.49919e+06	1.20433e+06	535281	969461	697919
urea	2.45664e+06	1.28805e+06	1.73081e+06	1.72195e+06	250734	40799.4	NA	NA	NA	NA	NA	NA	NA	NA	NA	NA	NA	NA	NA	NA	NA	NA	NA	NA	NA	NA	NA	NA	NA	NA
uric acid	1.32333e+06	4.69102e+06	2.63388e+06	1.05377e+06	3.54991e+06	966539	2.24491e+06	541779	2.02484e+06	206436	2.2208e+06	1.78683e+06	1.01635e+06	1.26525e+06	603364	364980	184836	139022	466246	536161	237956	807326	225979	644315	588902	271976	786711	350822	157668	161775
uridine	NA	NA	NA	NA	11918.5	5464.58	NA	NA	NA	4293.09	NA	NA	15632.8	NA	NA	NA	NA	NA	NA	NA	NA	NA	NA	NA	4763.65	NA	NA	NA	NA	NA
UTP	NA	NA	NA	NA	NA	NA	NA	NA	NA	NA	NA	NA	NA	NA	NA	NA	NA	NA	NA	NA	NA	NA	NA	NA	NA	NA	NA	NA	NA	NA
valine	716098	902653	685182	659776	244746	56155.4	7751.11	NA	9554.2	NA	NA	NA	NA	NA	NA	NA	NA	NA	NA	NA	NA	NA	NA	NA	NA	NA	NA	NA	NA	NA
xanthine	8273.43	24350.1	12778.1	17806.4	34338.5	35105.9	18977.9	13973.9	31715.4	28666.1	38977.4	414246	150655	768083	12940.7	14947.7	10907.1	6301.4	27110.6	20453.8	NA	4164.16	7019.48	NA	24669.5	26298.8	6276.61	NA	NA	918098
xanthosine	NA	5228.1	NA	NA	NA	NA	NA	NA	NA	NA	NA	NA	NA	NA	NA	NA	5752.93	NA	NA	NA	NA	NA	NA	NA	NA	NA	NA	NA	NA	NA
xanthosine-5-phosphate	NA	NA	NA	NA	NA	NA	NA	NA	NA	NA	NA	NA	NA	NA	NA	NA	NA	NA	NA	NA	NA	NA	NA	NA	NA	NA	NA	NA	NA	NA
xanthurenic acid	NA	13597.6	31884.9	22805.3	NA	36191.2	13989	4386.9	17718.4	9305.77	15003.9	15738.1	16917.2	10585.2	6877.89	NA	9141.23	6839.14	10591	9640.54	16624	19094.4	5387.53	NA	12809.3	16975	11926	NA	6238.6	NA
NA: not available
